# Supplementary material for: Functional Annotation of Caenorhabditis elegans Genes by Analysis of Gene Co-Expression Networks
Source: Biomolecules. 2018 Aug 3;8(3):70. doi: 10.3390/biom8030070 (PMC6163173; doi:10.3390/biom8030070)
Supplement: Supplementary file 1 [file biomolecules-08-00070-s001.zip]

Archive with 2 entries (2 files):
- SupportingTables.xlsx
- Figures Supplementary.pdf
