# Supplementary material for: Functional Annotation of Caenorhabditis elegans Genes by Analysis of Gene Co-Expression Networks
Source: Biomolecules. 2018 Aug 3;8(3):70. doi: 10.3390/biom8030070 (PMC6163173; doi:10.3390/biom8030070)
Supplement: Supplementary file 1 [file biomolecules-08-00070-s001.zip › SupportingTables.xlsx]

## Sheet: SupportingTable 1
C. elegans microarray data used in our study
NCBI GSM accession no.	sample characterization 1	sample characterization 2
GSM1008087	N2_1	C.elegans mixed stage
GSM1008088	N2_2	C.elegans mixed stage
GSM1008089	N2_3	C.elegans mixed stage
GSM1008090	N2_4	C.elegans mixed stage
GSM1008091	N2_inf_1	C.elegans mixed stage
GSM1008092	N2_inf_2	C.elegans mixed stage
GSM1008093	N2_inf_3	C.elegans mixed stage
GSM1008094	N2_inf_4	C.elegans mixed stage
GSM1008095	JU1580_1	C.elegans mixed stage
GSM1008096	JU1580_2	C.elegans mixed stage
GSM1008097	JU1580_3	C.elegans mixed stage
GSM1008098	JU1580_inf_1	C.elegans mixed stage
GSM1008099	JU1580_inf_2	C.elegans mixed stage
GSM1008100	JU1580_inf_3	C.elegans mixed stage
GSM1008101	RDE_1_1	C.elegans mixed stage
GSM1008102	RDE_1_2	C.elegans mixed stage
GSM1008103	RDE_1_3	C.elegans mixed stage
GSM1008104	RDE_1_inf_1	C.elegans mixed stage
GSM1008105	RDE_1_inf_2	C.elegans mixed stage
GSM1008106	RDE_1_inf_3	C.elegans mixed stage
GSM1015556	control-continuous_expose-2h_harvest-rep1	whole organism
GSM1015557	low_DDVP-continuous_expose-2h_harvest-rep1	whole organism
GSM1015558	high_DDVP-continuous_expose-2h_harvest-rep1	whole organism
GSM1015559	control-2h_expose-8h_harvest-rep1	whole organism
GSM1015560	low_DDVP-2h_expose-8h_harvest-rep1	whole organism
GSM1015561	high_DDVP-2h_expose-8h_harvest-rep1	whole organism
GSM1015562	control-2h_expose-14h_harvest-rep1	whole organism
GSM1015563	low_DDVP-2h_expose-14h_harvest-rep1	whole organism
GSM1015564	high_DDVP-2h_expose-14h_harvest-rep1	whole organism
GSM1015565	control-2h_expose-20h_harvest-rep1	whole organism
GSM1015566	low_DDVP-2h_expose-20h_harvest-rep1	whole organism
GSM1015567	high_DDVP-2h_expose-20h_harvest-rep1	whole organism
GSM1015568	control-2h_expose-26h_harvest-rep1	whole organism
GSM1015569	low_DDVP-2h_expose-26h_harvest-rep1	whole organism
GSM1015570	high_DDVP-2h_expose-26h_harvest-rep1	whole organism
GSM1015571	control-continuous_expose-8h_harvest-rep1	whole organism
GSM1015572	low_DDVP-continuous_expose-8h_harvest-rep1	whole organism
GSM1015573	high_DDVP-continuous_expose-8h_harvest-rep1	whole organism
GSM1015574	control-8h_expose-14h_harvest-rep1	whole organism
GSM1015575	low_DDVP-8h_expose-14h_harvest-rep1	whole organism
GSM1015576	high_DDVP-8h_expose-14h_harvest-rep1	whole organism
GSM1015577	control-8h_expose-20h_harvest-rep1	whole organism
GSM1015578	low_DDVP-8h_expose-20h_harvest-rep1	whole organism
GSM1015579	high_DDVP-8h_expose-20h_harvest-rep1	whole organism
GSM1015580	control-8h_expose-26h_harvest-rep1	whole organism
GSM1015581	low_DDVP-8h_expose-26h_harvest-rep1	whole organism
GSM1015582	high_DDVP-8h_expose-26h_harvest-rep1	whole organism
GSM1015583	control-continuous_expose-14h_harvest-rep1	whole organism
GSM1015584	low_DDVP-continuous_expose-14h_harvest-rep1	whole organism
GSM1015585	high_DDVP-continuous_expose-14h_harvest-rep1	whole organism
GSM1015586	control-continuous_expose-20h_harvest-rep1	whole organism
GSM1015587	low_DDVP-continuous_expose-20h_harvest-rep1	whole organism
GSM1015588	high_DDVP-continuous_expose-20h_harvest-rep1	whole organism
GSM1015589	control-continuous_expose-26h_harvest-rep1	whole organism
GSM1015590	low_DDVP-continuous_expose-26h_harvest-rep1	whole organism
GSM1015591	high_DDVP-continuous_expose-26h_harvest-rep1	whole organism
GSM1015592	control-continuous_expose-0h_harvest-rep2	whole organism
GSM1015593	control-continuous_expose-2h_harvest-rep2	whole organism
GSM1015594	low_DDVP-continuous_expose-2h_harvest-rep2	whole organism
GSM1015595	high_DDVP-continuous_expose-2h_harvest-rep2	whole organism
GSM1015596	control-2h_expose-8h_harvest-rep2	whole organism
GSM1015597	low_DDVP-2h_expose-8h_harvest-rep2	whole organism
GSM1015598	high_DDVP-2h_expose-8h_harvest-rep2	whole organism
GSM1015599	control-2h_expose-14h_harvest-rep2	whole organism
GSM1015600	low_DDVP-2h_expose-14h_harvest-rep2	whole organism
GSM1015601	high_DDVP-2h_expose-14h_harvest-rep2	whole organism
GSM1015602	control-2h_expose-20h_harvest-rep2	whole organism
GSM1015603	low_DDVP-2h_expose-20h_harvest-rep2	whole organism
GSM1015604	high_DDVP-2h_expose-20h_harvest-rep2	whole organism
GSM1015605	control-2h_expose-26h_harvest-rep2	whole organism
GSM1015606	low_DDVP-2h_expose-26h_harvest-rep2	whole organism
GSM1015607	high_DDVP-2h_expose-26h_harvest-rep2	whole organism
GSM1015608	control-continuous_expose-8h_harvest-rep2	whole organism
GSM1015609	low_DDVP-continuous_expose-8h_harvest-rep2	whole organism
GSM1015610	high_DDVP-continuous_expose-8h_harvest-rep2	whole organism
GSM1015611	control-8h_expose-14h_harvest-rep2	whole organism
GSM1015612	low_DDVP-8h_expose-14h_harvest-rep2	whole organism
GSM1015613	high_DDVP-8h_expose-14h_harvest-rep2	whole organism
GSM1015614	control-8h_expose-20h_harvest-rep2	whole organism
GSM1015615	low_DDVP-8h_expose-20h_harvest-rep2	whole organism
GSM1015616	high_DDVP-8h_expose-20h_harvest-rep2	whole organism
GSM1015617	control-8h_expose-26h_harvest-rep2	whole organism
GSM1015618	low_DDVP-8h_expose-26h_harvest-rep2	whole organism
GSM1015619	high_DDVP-8h_expose-26h_harvest-rep2	whole organism
GSM1015620	control-continuous_expose-14h_harvest-rep2	whole organism
GSM1015621	low_DDVP-continuous_expose-14h_harvest-rep2	whole organism
GSM1015622	high_DDVP-continuous_expose-14h_harvest-rep2	whole organism
GSM1015623	control-continuous_expose-20h_harvest-rep2	whole organism
GSM1015624	low_DDVP-continuous_expose-20h_harvest-rep2	whole organism
GSM1015625	high_DDVP-continuous_expose-20h_harvest-rep2	whole organism
GSM1015626	control-continuous_expose-26h_harvest-rep2	whole organism
GSM1015627	low_DDVP-continuous_expose-26h_harvest-rep2	whole organism
GSM1015628	high_DDVP-continuous_expose-26h_harvest-rep2	whole organism
GSM1015629	control-continuous_expose-0h_harvest-rep3	whole organism
GSM1015630	control-continuous_expose-2h_harvest-rep3	whole organism
GSM1015631	low_DDVP-continuous_expose-2h_harvest-rep3	whole organism
GSM1015632	high_DDVP-continuous_expose-2h_harvest-rep3	whole organism
GSM1015633	control-2h_expose-8h_harvest-rep3	whole organism
GSM1015634	low_DDVP-2h_expose-8h_harvest-rep3	whole organism
GSM1015635	high_DDVP-2h_expose-8h_harvest-rep3	whole organism
GSM1015636	control-2h_expose-14h_harvest-rep3	whole organism
GSM1015637	low_DDVP-2h_expose-14h_harvest-rep3	whole organism
GSM1015638	high_DDVP-2h_expose-14h_harvest-rep3	whole organism
GSM1015639	control-2h_expose-20h_harvest-rep3	whole organism
GSM1015640	low_DDVP-2h_expose-20h_harvest-rep3	whole organism
GSM1015641	high_DDVP-2h_expose-20h_harvest-rep3	whole organism
GSM1015642	control-2h_expose-26h_harvest-rep3	whole organism
GSM1015643	low_DDVP-2h_expose-26h_harvest-rep3	whole organism
GSM1015644	high_DDVP-2h_expose-26h_harvest-rep3	whole organism
GSM1015645	control-continuous_expose-8h_harvest-rep3	whole organism
GSM1015646	low_DDVP-continuous_expose-8h_harvest-rep3	whole organism
GSM1015647	control-8h_expose-14h_harvest-rep3	whole organism
GSM1015648	low_DDVP-8h_expose-14h_harvest-rep3	whole organism
GSM1015649	high_DDVP-8h_expose-14h_harvest-rep3	whole organism
GSM1015650	control-8h_expose-20h_harvest-rep3	whole organism
GSM1015651	low_DDVP-8h_expose-20h_harvest-rep3	whole organism
GSM1015652	high_DDVP-8h_expose-20h_harvest-rep3	whole organism
GSM1015653	control-8h_expose-26h_harvest-rep3	whole organism
GSM1015654	low_DDVP-8h_expose-26h_harvest-rep3	whole organism
GSM1015655	high_DDVP-8h_expose-26h_harvest-rep3	whole organism
GSM1015656	control-continuous_expose-14h_harvest-rep3	whole organism
GSM1015657	low_DDVP-continuous_expose-14h_harvest-rep3	whole organism
GSM1015658	high_DDVP-continuous_expose-14h_harvest-rep3	whole organism
GSM1015659	control-continuous_expose-20h_harvest-rep3	whole organism
GSM1015660	low_DDVP-continuous_expose-20h_harvest-rep3	whole organism
GSM1015661	high_DDVP-continuous_expose-20h_harvest-rep3	whole organism
GSM1015662	control-continuous_expose-26h_harvest-rep3	whole organism
GSM1015663	low_DDVP-continuous_expose-26h_harvest-rep3	whole organism
GSM1015664	high_DDVP-continuous_expose-26h_harvest-rep3	whole organism
GSM1015665	control-continuous_expose-0h_harvest-rep4	whole organism
GSM1015666	control-continuous_expose-2h_harvest-rep4	whole organism
GSM1015667	low_DDVP-continuous_expose-2h_harvest-rep4	whole organism
GSM1015668	high_DDVP-continuous_expose-2h_harvest-rep4	whole organism
GSM1015669	control-2h_expose-8h_harvest-rep4	whole organism
GSM1015670	low_DDVP-2h_expose-8h_harvest-rep4	whole organism
GSM1015671	high_DDVP-2h_expose-8h_harvest-rep4	whole organism
GSM1015672	control-2h_expose-14h_harvest-rep4	whole organism
GSM1015673	low_DDVP-2h_expose-14h_harvest-rep4	whole organism
GSM1015674	high_DDVP-2h_expose-14h_harvest-rep4	whole organism
GSM1015675	control-2h_expose-20h_harvest-rep4	whole organism
GSM1015676	low_DDVP-2h_expose-20h_harvest-rep4	whole organism
GSM1015677	high_DDVP-2h_expose-20h_harvest-rep4	whole organism
GSM1015678	control-2h_expose-26h_harvest-rep4	whole organism
GSM1015679	low_DDVP-2h_expose-26h_harvest-rep4	whole organism
GSM1015680	high_DDVP-2h_expose-26h_harvest-rep4	whole organism
GSM1015681	control-continuous_expose-8h_harvest-rep4	whole organism
GSM1015682	low_DDVP-continuous_expose-8h_harvest-rep4	whole organism
GSM1015683	high_DDVP-continuous_expose-8h_harvest-rep4	whole organism
GSM1015684	control-8h_expose-14h_harvest-rep4	whole organism
GSM1015685	low_DDVP-8h_expose-14h_harvest-rep4	whole organism
GSM1015686	high_DDVP-8h_expose-14h_harvest-rep4	whole organism
GSM1015687	control-8h_expose-20h_harvest-rep4	whole organism
GSM1015688	low_DDVP-8h_expose-20h_harvest-rep4	whole organism
GSM1015689	high_DDVP-8h_expose-20h_harvest-rep4	whole organism
GSM1015690	control-8h_expose-26h_harvest-rep4	whole organism
GSM1015691	low_DDVP-8h_expose-26h_harvest-rep4	whole organism
GSM1015692	high_DDVP-8h_expose-26h_harvest-rep4	whole organism
GSM1015693	control-continuous_expose-14h_harvest-rep4	whole organism
GSM1015694	low_DDVP-continuous_expose-14h_harvest-rep4	whole organism
GSM1015695	high_DDVP-continuous_expose-14h_harvest-rep4	whole organism
GSM1015696	control-continuous_expose-20h_harvest-rep4	whole organism
GSM1015697	low_DDVP-continuous_expose-20h_harvest-rep4	whole organism
GSM1015698	high_DDVP-continuous_expose-20h_harvest-rep4	whole organism
GSM1015699	control-continuous_expose-26h_harvest-rep4	whole organism
GSM1015700	low_DDVP-continuous_expose-26h_harvest-rep4	whole organism
GSM1015701	high_DDVP-continuous_expose-26h_harvest-rep4	whole organism
GSM1018113	C. elegans grown without a-SWCNT treatment for 48 hr at 22℃.	C. elegans grown without a-SWCNT treatment for 48 hr at 22℃.
GSM1018114	C. elegans exposed to 500 μg/mLmL of a-SWCNT for 48 hr at 22℃.	C. elegans exposed to 500 μg/mL of a-SWCNT for 48 hr at 22℃.
GSM1034592	C.elegans fed with E.coli OP50 3 days rep1	C.elegans fed with E.coli OP50 for 3 days
GSM1034593	C.elegans fed with E.coli OP50 3 days rep2	C.elegans fed with E.coli OP50 for 3 days
GSM1034594	C.elegans fed with E.coli OP50 3 days rep3	C.elegans fed with E.coli OP50 for 3 days
GSM1034595	C.elegans fed with CNCM I-3690 3 days rep1	C.elegans fed with CNCM I-3690 for 3 days
GSM1034596	C.elegans fed with CNCM I-3690 3 days rep2	C.elegans fed with CNCM I-3690 for 3 days
GSM1034597	C.elegans fed with CNCM I-3690 3 days rep3	C.elegans fed with CNCM I-3690 for 3 days
GSM1034598	C.elegans fed with CNCM I-4317 3 days rep1	C.elegans fed with CNCM I-4317 for 3 days
GSM1034599	C.elegans fed with CNCM I-4317 3 days rep2	C.elegans fed with CNCM I-4317 for 3 days
GSM1034600	C.elegans fed with CNCM I-4317 3 days rep3	C.elegans fed with CNCM I-4317 for 3 days
GSM1034601	C.elegans fed with E.coli OP50 10 days rep1	C.elegans fed with E.coli OP50 for 10 days
GSM1034602	C.elegans fed with E.coli OP50 10 days rep2	C.elegans fed with E.coli OP50 for 10 days
GSM1034603	C.elegans fed with E.coli OP50 10 days rep3	C.elegans fed with E.coli OP50 for 10 days
GSM1034604	C.elegans fed with CNCM I-3690 10 days rep1	C.elegans fed with CNCM I-3690 for 10 days
GSM1034605	C.elegans fed with CNCM I-3690 10 days rep2	C.elegans fed with CNCM I-3690 for 10 days
GSM1034606	C.elegans fed with CNCM I-3690 10 days rep3	C.elegans fed with CNCM I-3690 for 10 days
GSM1034607	C.elegans fed with CNCM I-4317 10 days rep1	C.elegans fed with CNCM I-4317 for 10 days
GSM1034608	C.elegans fed with CNCM I-4317 10 days rep2	C.elegans fed with CNCM I-4317 for 10 days
GSM1034609	C.elegans fed with CNCM I-4317 10 days rep3	C.elegans fed with CNCM I-4317 for 10 days
GSM1045580	acrylamide_control_expose-0h_rep1	whole organism
GSM1045581	acrylamide_control_expose-4h_rep1	whole organism
GSM1045582	acrylamide_low_expose-4h_rep1	whole organism
GSM1045583	acrylamide_mid_expose-4h_rep1	whole organism
GSM1045584	acrylamide_high_expose-4h_rep1	whole organism
GSM1045585	acrylamide_control_expose-8h_rep1	whole organism
GSM1045586	acrylamide_low_expose-8h_rep1	whole organism
GSM1045587	acrylamide_mid_expose-8h_rep1	whole organism
GSM1045588	acrylamide_high_expose-8h_rep1	whole organism
GSM1045589	acrylamide_control_expose-0h_rep2	whole organism
GSM1045590	acrylamide_control_expose-4h_rep2	whole organism
GSM1045591	acrylamide_low_expose-4h_rep2	whole organism
GSM1045592	acrylamide_mid_expose-4h_rep2	whole organism
GSM1045593	acrylamide_high_expose-4h_rep2	whole organism
GSM1045594	acrylamide_control_expose-8h_rep2	whole organism
GSM1045595	acrylamide_low_expose-8h_rep2	whole organism
GSM1045596	acrylamide_mid_expose-8h_rep2	whole organism
GSM1045597	acrylamide_high_expose-8h_rep2	whole organism
GSM1045598	acrylamide_control_expose-0h_rep3	whole organism
GSM1045599	acrylamide_control_expose-4h_rep3	whole organism
GSM1045600	acrylamide_low_expose-4h_rep3	whole organism
GSM1045601	acrylamide_mid_expose-4h_rep3	whole organism
GSM1045602	acrylamide_high_expose-4h_rep3	whole organism
GSM1045603	acrylamide_control_expose-8h_rep3	whole organism
GSM1045604	acrylamide_low_expose-8h_rep3	whole organism
GSM1045605	acrylamide_mid_expose-8h_rep3	whole organism
GSM1045606	acrylamide_high_expose-8h_rep3	whole organism
GSM1045607	cadmium_control_expose-0h_rep1	whole organism
GSM1045608	cadmium_control_expose-4h_rep1	whole organism
GSM1045609	cadmium_low_expose-4h_rep1	whole organism
GSM1045610	cadmium_mid_expose-4h_rep1	whole organism
GSM1045611	cadmium_high_expose-4h_rep1	whole organism
GSM1045612	cadmium_control_expose-8h_rep1	whole organism
GSM1045613	cadmium_low_expose-8h_rep1	whole organism
GSM1045614	cadmium_mid_expose-8h_rep1	whole organism
GSM1045615	cadmium_high_expose-8h_rep1	whole organism
GSM1045616	cadmium_control_expose-0h_rep2	whole organism
GSM1045617	cadmium_control_expose-4h_rep2	whole organism
GSM1045618	cadmium_low_expose-4h_rep2	whole organism
GSM1045619	cadmium_mid_expose-4h_rep2	whole organism
GSM1045620	cadmium_high_expose-4h_rep2	whole organism
GSM1045621	cadmium_control_expose-8h_rep2	whole organism
GSM1045622	cadmium_low_expose-8h_rep2	whole organism
GSM1045623	cadmium_mid_expose-8h_rep2	whole organism
GSM1045624	cadmium_high_expose-8h_rep2	whole organism
GSM1045625	cadmium_control_expose-0h_rep3	whole organism
GSM1045626	cadmium_control_expose-4h_rep3	whole organism
GSM1045627	cadmium_low_expose-4h_rep3	whole organism
GSM1045628	cadmium_high_expose-4h_rep3	whole organism
GSM1045629	cadmium_control_expose-8h_rep3	whole organism
GSM1045630	cadmium_low_expose-8h_rep3	whole organism
GSM1045631	cadmium_mid_expose-8h_rep3	whole organism
GSM1045632	cadmium_high_expose-8h_rep3	whole organism
GSM1045633	mercury_control_expose-0h_rep1	whole organism
GSM1045634	mercury_control_expose-4h_rep1	whole organism
GSM1045635	mercury_low_expose-4h_rep1	whole organism
GSM1045636	mercury_mid_expose-4h_rep1	whole organism
GSM1045637	mercury_high_expose-4h_rep1	whole organism
GSM1045638	mercury_control_expose-8h_rep1	whole organism
GSM1045639	mercury_low_expose-8h_rep1	whole organism
GSM1045640	mercury_mid_expose-8h_rep1	whole organism
GSM1045641	mercury_high_expose-8h_rep1	whole organism
GSM1045642	mercury_control_expose-0h_rep2	whole organism
GSM1045643	mercury_control_expose-4h_rep2	whole organism
GSM1045644	mercury_low_expose-4h_rep2	whole organism
GSM1045645	mercury_mid_expose-4h_rep2	whole organism
GSM1045646	mercury_high_expose-4h_rep2	whole organism
GSM1045647	mercury_control_expose-8h_rep2	whole organism
GSM1045648	mercury_low_expose-8h_rep2	whole organism
GSM1045649	mercury_mid_expose-8h_rep2	whole organism
GSM1045650	mercury_high_expose-8h_rep2	whole organism
GSM1045651	mercury_control_expose-0h_rep3	whole organism
GSM1045652	mercury_control_expose-4h_rep3	whole organism
GSM1045653	mercury_low_expose-4h_rep3	whole organism
GSM1045654	mercury_mid_expose-4h_rep3	whole organism
GSM1045655	mercury_high_expose-4h_rep3	whole organism
GSM1045656	mercury_control_expose-8h_rep3	whole organism
GSM1045657	mercury_low_expose-8h_rep3	whole organism
GSM1045658	mercury_mid_expose-8h_rep3	whole organism
GSM1045659	mercury_high_expose-8h_rep3	whole organism
GSM1047999	mek-1 fed 1	4 day adult mek-1 Fed
GSM1048000	mek-1 fed 2	4 day adult mek-1 Fed
GSM1048001	mek-1 fed 3	4 day adult mek-1 Fed
GSM1048002	mek-1 fasted 1	4 day adult mek-1 Fasting
GSM1048003	mek-1 fasted 2	4 day adult mek-1 Fasting
GSM1048004	mek-1 fasted 3	4 day adult mek-1 Fasting
GSM1048005	mlk-1 fed 1	4 day adult mlk-1 Fed
GSM1048006	mlk-1 fed 2	4 day adult mlk-1 Fed
GSM1048007	mlk-1 fasted 1	4 day adult mlk-1 Fasting
GSM1048008	mlk-1 fasted 2	4 day adult mlk-1 Fasting
GSM1048197	WT incubated with H2O, biological rep1	C. elegans WT animal incubated with H2O for 1 hour
GSM1048198	WT incubated with 1mM copper sulfate, biological rep1	C. elegans WT animal incubated with copper sulfate for 1 hour
GSM1048199	kgb-1 incubated with H2O, biological rep1	C. elegans kgb-1 mutant animal incubated with H2O for 1 hour
GSM1048200	kgb-1 incubated with 1mM copper sulfate, biological rep1	C. elegans kgb-1 mutant animal incubated with copper sulfate for 1 hour
GSM106344	Pooled glp-1 C elegans embryos_bleach NaOH prep_rep1	Pooled glp-1 C elegans embryos obtained by bleach sodium hydroxide treatment.
GSM106345	Pooled glp-1 C elegans embryos_bleach NaOH prep_rep2	Pooled glp-1 C elegans embryos obtained by bleach sodium hydroxide treatment.
GSM106346	Pooled glp-1 C elegans embryos_bleach NaOH prep_rep3	Pooled glp-1 C elegans embryos obtained by bleach sodium hydroxide treatment.
GSM106347	Pooled glp-1 C elegans young adults_rep1	Pooled glp-1 C elegans 1-day-old adults.
GSM106348	Pooled glp-1 C elegans young adults_rep2	Pooled glp-1 C elegans 1-day-old adults.
GSM106349	Pooled glp-1 C elegans young adults_rep3	Pooled glp-1 C elegans 1-day-old adults.
GSM106350	Pooled glp-1 C elegans old adults_rep1	Pooled glp-1 C elegans 6-day-old adults.
GSM106351	Pooled glp-1 C elegans old adults_rep2	Pooled glp-1 C elegans 6-day-old adults.
GSM1074920	N2 gravid adult fed Comamonas DA1877 rep 1	Gravid adult
GSM1074921	N2 gravid adult fed Comamonas DA1877 rep 2	Gravid adult
GSM1074922	N2 gravid adult fed Comamonas DA1877 rep 3	Gravid adult
GSM1074923	metr-1(ok521) fed Comamonas DA1877 rep 1	Gravid adult
GSM1074924	metr-1(ok521) fed Comamonas DA1877 rep 2	Gravid adult
GSM1074925	metr-1(ok521) fed Comamonas DA1877 rep 3	Gravid adult
GSM1074926	pcca-1(ok2282) fed Comamonas DA1877 rep1	Gravid adult
GSM1074927	pcca-1(ok2282) fed Comamonas DA1877 rep2	Gravid adult
GSM1074928	pcca-1(ok2282) fed Comamonas DA1877 rep3	Gravid adult
GSM1074929	N2 gravid adult on Comamonas DA1877 rep 1	Gravid adult
GSM1074930	N2 gravid adult on Comamonas DA1877 rep 2	Gravid adult
GSM1074931	N2 gravid adult on Comamonas DA1877 rep 3	Gravid adult
GSM1074932	N2 gravid adult on 1:1000 Comamonas DA1877 rep 1	Gravid adult
GSM1074933	N2 gravid adult on 1:1000 Comamonas DA1877 rep 2	Gravid adult
GSM1074934	N2 gravid adult on 1:1000 Comamonas DA1877 rep 3	Gravid adult
GSM1074935	N2 gravid adult on E. coli OP50 rep 1	Gravid adult
GSM1074936	N2 gravid adult on E. coli OP50 rep 2	Gravid adult
GSM1074937	N2 gravid adult on E. coli OP50 rep 3	Gravid adult
GSM1074938	N2 young adult on E. coli OP50 rep 1	Young adult
GSM1074939	N2 young adult on E. coli OP50 rep 2	Young adult
GSM1074940	N2 young adult on E. coli OP50 rep 3	Young adult
GSM1074941	N2 young adult on E. coli HT115 rep 1	Young adult
GSM1074942	N2 young adult on E. coli HT115 rep 2	Young adult
GSM1074943	N2 young adult on E. coli HT115 rep 3	Young adult
GSM1074944	N2 young adult on Comamonas DA1877 rep 1	Young adult
GSM1074945	N2 young adult on Comamonas DA1877 rep 2	Young adult
GSM1074946	N2 young adult on Comamonas DA1877 rep 3	Young adult
GSM1083003	NGM [SL1]	Caenorhabditis elegans at young adult stage
GSM1083004	NGM [SL5]	Caenorhabditis elegans at young adult stage
GSM1083005	NGM [SL9]	Caenorhabditis elegans at young adult stage
GSM1083006	NGM [SL69]	Caenorhabditis elegans at young adult stage
GSM1083007	13L peptide [SL4]	Caenorhabditis elegans at young adult stage
GSM1083008	13L peptide [SL8]	Caenorhabditis elegans at young adult stage
GSM1083009	13L peptide [SL12]	Caenorhabditis elegans at young adult stage
GSM1101648	N2 DMSO, Biological rep1	DMSO treated N2 worms
GSM1101649	N2 DMSO, Biological rep2	DMSO treated N2 worms
GSM1101650	N2 Rifampicin, Biological rep1	Rifampicin treated N2 worms
GSM1101651	N2 Rifampicin, Biological rep2	Rifampicin treated N2 worms
GSM1111283	starved L1 wild type worm, biological rep1	Starved L1 wild type worms
GSM1111284	starved L1 wild type worm, biological rep2	Starved L1 wild type worms
GSM1111285	starved L1 wild type worm, biological rep3	Starved L1 wild type worms
GSM1111286	starved L1 lin-35(n745), biological rep1	Starved L1 lin-35(n745) worms
GSM1111287	starved L1 lin-35(n745), biological rep2	Starved L1 lin-35(n745) worms
GSM1111288	starved L1 lin-35(n745), biological rep3	Starved L1 lin-35(n745) worms
GSM1128166	L3_rep1	animal pool 1, third larval stage
GSM1128167	L3_rep2	animal pool 2, third larval stage
GSM1128168	L3_rep3	animal pool 3, third larval stage
GSM1128169	L3-lethargus_rep1	animal pool 1, third larval stage lethargus
GSM1128170	L3-lethargus_rep2	animal pool 2, third larval stage lethargus
GSM1128171	L3-lethargus_rep3	animal pool 3, third larval stage lethargus
GSM1128172	L4_rep1	animal pool 1, fourth larval stage
GSM1128173	L4_rep2	animal pool 2, fourth larval stage
GSM1128174	L4_rep3	animal pool 3, fourth larval stage
GSM1128175	L4_rep4	animal pool 4, fourth larval stage
GSM1128176	L4_rep5	animal pool 5, fourth larval stage
GSM1128177	L4-lethargus_rep1	animal pool 1, fourth larval stage lethargus
GSM1128178	L4-lethargus_rep2	animal pool 2, fourth larval stage lethargus
GSM1128179	L4-lethargus_rep3	animal pool 3, fourth larval stage lethargus
GSM1128180	L4-lethargus_rep4	animal pool 4, fourth larval stage lethargus
GSM1128181	L4-lethargus_rep5	animal pool 5, fourth larval stage lethargus
GSM1128182	Adult_rep1	animal pool 1, young adult stage
GSM1128183	Adult_rep2	animal pool 2, young adult stage
GSM1128184	Adult_rep3	animal pool 3, young adult stage
GSM1128185	Adult_rep4	animal pool 4, young adult stage
GSM1128186	Adult_rep5	animal pool 5, young adult stage
GSM1175369	WT_embryo_rep1	embryos from XX N2 worms grown on bacteria expressing empty vector (L4440) RNAi
GSM1175370	WT_embryo_rep2	embryos from XX N2 worms grown on bacteria expressing empty vector (L4440) RNAi
GSM1175371	WT_embryo_rep3	embryos from XX N2 worms grown on bacteria expressing empty vector (L4440) RNAi
GSM1175372	smo1_embryo_rep1	embryos from XX N2 worms grown on bacteria expressing smo-1 RNAi
GSM1175373	smo1_embryo_rep2	embryos from XX N2 worms grown on bacteria expressing smo-1 RNAi
GSM1175374	smo1_embryo_rep3	embryos from XX N2 worms grown on bacteria expressing smo-1 RNAi
GSM1175375	sdc2_embryo_rep1	embryos from XX sdc-2(y93) worms grown on bacteria expressing sdc-2 RNAi
GSM1175376	sdc2_embryo_rep2	embryos from XX sdc-2(y93) worms grown on bacteria expressing sdc-2 RNAi
GSM1175377	sdc2_embryo_rep3	embryos from XX sdc-2(y93) worms grown on bacteria expressing sdc-2 RNAi
GSM1220540	L4440 OP50 - rep 1	Control uninfected
GSM1220541	L4440 PA14 - rep 1	Control infected
GSM1220542	zip-2 OP50 - rep 1	zip-2 uninfected
GSM1220543	zip-2 PA14 - rep 1	zip-2 infected
GSM1220544	L4440 OP50 - rep 2	Control uninfected
GSM1220545	L4440 PA14 - rep 2	Control infected
GSM1220546	zip-2 OP50 - rep 2	zip-2 uninfected
GSM1220547	zip-2 PA14 - rep 2	zip-2 infected
GSM1220548	L4440 OP50 - rep 3	Control uninfected
GSM1220549	L4440 PA14 - rep 3	Control infected
GSM1220550	zip-2 OP50 - rep 3	zip-2 uninfected
GSM1220551	zip-2 PA14 - rep 3	zip-2 infected
GSM1239874	N2 0mJ/cm2; replicate 1	N2 0mJ/cm2
GSM1239875	N2 0mJ/cm2; replicate 2	N2 0mJ/cm2
GSM1239876	N2 0mJ/cm2; replicate 3	N2 0mJ/cm2
GSM1239877	N2 60mJ/cm2; replicate 1	N2 60mJ/cm2
GSM1239878	N2 60mJ/cm2; replicate 2	N2 60mJ/cm2
GSM1239879	N2 60mJ/cm2; replicate 3	N2 60mJ/cm2
GSM1239880	N2 starved; replicate 1	N2 starved
GSM1239881	N2 starved; replicate 2	N2 starved
GSM1239882	N2 starved; replicate 3	N2 starved
GSM1239883	xpa-1 0mJ/cm2; replicate 1	xpa-1 0mJ/cm2
GSM1239884	xpa-1 0mJ/cm2; replicate 2	xpa-1 0mJ/cm2
GSM1239885	xpa-1 0mJ/cm2; replicate 3	xpa-1 0mJ/cm2
GSM1239886	xpa-1 10mJ/cm2; replicate 1	xpa-1 10mJ/cm2
GSM1239887	xpa-1 10mJ/cm2; replicate 2	xpa-1 10mJ/cm2
GSM1239888	xpa-1 10mJ/cm2; replicate 3	xpa-1 10mJ/cm2
GSM1239889	N2; replicate 1	N2
GSM1239890	N2; replicate 2	N2
GSM1239891	N2; replicate 3	N2
GSM1239892	N2; UV; replicate 1	N2; UV
GSM1239893	N2; UV; replicate 2	N2; UV
GSM1239894	N2; UV; replicate 3	N2; UV
GSM1239895	N2; starvation; replicate 1	N2; starvation
GSM1239896	N2; starvation; replicate 2	N2; starvation
GSM1239897	N2; starvation; replicate 3	N2; starvation
GSM1239898	daf-16; replicate 1	daf-16
GSM1239899	daf-16; replicate 2	daf-16
GSM1239900	daf-16; replicate 3	daf-16
GSM1239901	daf-16; UV; replicate 1	daf-16; UV
GSM1239902	daf-16; UV; replicate 2	daf-16; UV
GSM1239903	daf-16; UV; replicate 3	daf-16; UV
GSM1239904	daf-16; starvation; replicate 1	daf-16; starvation
GSM1239905	daf-16; starvation; replicate 2	daf-16; starvation
GSM1239906	daf-2; replicate 1	daf-2
GSM1239907	daf-2; replicate 2	daf-2
GSM1239908	daf-2; replicate 3	daf-2
GSM1239909	daf-2; UV; replicate 1	daf-2; UV
GSM1239910	daf-2; UV; replicate 2	daf-2; UV
GSM1239911	daf-2; UV; replicate 3	daf-2; UV
GSM1239912	daf-2; starvation; replicate 1	daf-2; starvation
GSM1239913	daf-2; starvation; replicate 2	daf-2; starvation
GSM1239914	daf-2; starvation; replicate 3	daf-2; starvation
GSM1239915	daf-2;daf-16; replicate 1	daf-2;daf-16
GSM1239916	daf-2;daf-16; UV; replicate 1	daf-2;daf-16; UV
GSM1239917	daf-2;daf-16; UV; replicate 2	daf-2;daf-16; UV
GSM1239918	daf-2;daf-16; UV; replicate 3	daf-2;daf-16; UV
GSM1239919	daf-2;daf-16; starvation; replicate 1	daf-2;daf-16; starvation
GSM1239920	daf-2;daf-16; starvation; replicate 2	daf-2;daf-16; starvation
GSM1239921	daf-2;daf-16; starvation; replicate 3	daf-2;daf-16; starvation
GSM1239922	daf-2;daf-16; starvation; replicate 4	daf-2;daf-16; starvation
GSM1239923	daf-2;daf-16; replicate 2	daf-2;daf-16
GSM1239924	daf-2;daf-16; replicate 3	daf-2;daf-16
GSM1250580	day8 hermaphrodite -males rep 1	day8 hermaphrodite -males
GSM1250581	day8 hermaphrodite -males rep 2	day8 hermaphrodite -males
GSM1250582	day8 hermaphrodite -males rep 3	day8 hermaphrodite -males
GSM1250583	day8 hermaphrodite +males rep 1	day8 hermaphrodite +males
GSM1250584	day8 hermaphrodite +males rep 2	day8 hermaphrodite +males
GSM1250585	day8 hermaphrodite +males rep 3	day8 hermaphrodite +males
GSM1250586	day8 hermaphrodite utx-1 RNAi -males rep 1	day8 hermaphrodite utx-1 RNAi -males
GSM1250587	day8 hermaphrodite utx-1 RNAi -males rep 2	day8 hermaphrodite utx-1 RNAi -males
GSM1250588	day8 hermaphrodite utx-1 RNAi -males rep 3	day8 hermaphrodite utx-1 RNAi -males
GSM1250589	day8 hermaphrodite utx-1 RNAi +males rep 1	day8 hermaphrodite utx-1 RNAi +males
GSM1250590	day8 hermaphrodite utx-1 RNAi +males rep 3	day8 hermaphrodite utx-1 RNAi +males
GSM1258141	wildtype_1	wild type C.elegans germline
GSM1258142	wildtype_2	wild type C.elegans germline
GSM1258143	wildtype_3	wild type C.elegans germline
GSM1258144	lin-54_1	lin-54(n3423) C.elegans germline
GSM1258145	lin-54_2	lin-54(n3423) C.elegans germline
GSM1258146	lin-54_3	lin-54(n3423) C.elegans germline
GSM1258147	mes-4_1	mes-4(ok2326) C.elegans germline
GSM1258148	mes-4_2	mes-4(ok2326) C.elegans germline
GSM1258149	mes-4_3	mes-4(ok2326) C.elegans germline
GSM1258150	lin-54;mes-4_1	lin-54(n3423); mes-4(ok2326) double mutant C.elegans germline
GSM1258151	lin-54;mes-4_2	lin-54(n3423); mes-4(ok2326) double mutant C.elegans germline
GSM1258152	lin-54;mes-4_3	lin-54(n3423); mes-4(ok2326) double mutant C.elegans germline
GSM1299481	1-km25-OP50	km25-OP50
GSM1299482	2-km25-OP50	km25-OP50
GSM1299483	3-km25-OP50	km25-OP50
GSM1299484	4-ok1474-OP50	ok1474-OP50
GSM1299485	5-ok1474-OP50	ok1474-OP50
GSM1299486	6-ok1474-OP50	ok1474-OP50
GSM1299487	7-ok1207-OP50	ok1207-OP50
GSM1299488	8-ok1207-OP50	ok1207-OP50
GSM1299489	9-ok1207-OP50	ok1207-OP50
GSM1299490	10-N2-OP50	N2-OP50
GSM1299491	11-N2-OP50	N2-OP50
GSM1299492	12-N2-OP50	N2-OP50
GSM1299493	13-km25-Sa	km25-Sa
GSM1299494	14-km25-Sa	km25-Sa
GSM1299495	15-km25-Sa	km25-Sa
GSM1299496	16-0k1474-Sa	0k1474-Sa
GSM1299497	17-0k1474-Sa	0k1474-Sa
GSM1299498	18-0k1474-Sa	0k1474-Sa
GSM1299499	19-0k1207-Sa	0k1207-Sa
GSM1299500	20-0k1207-Sa	0k1207-Sa
GSM1299501	21-0k1207-Sa	0k1207-Sa
GSM1299502	22-N2-Sa	N2-Sa
GSM1299503	23-N2-Sa	N2-Sa
GSM1299504	24-N2-Sa	N2-Sa
GSM1299505	25-km25-Pa	km25-Pa
GSM1299506	26-km25-Pa	km25-Pa
GSM1299507	27-km25-Pa	km25-Pa
GSM1299508	28-ok1474-Pa	ok1474-Pa
GSM1299509	29-ok1474-Pa	ok1474-Pa
GSM1299510	30-ok1474-Pa	ok1474-Pa
GSM1299511	31-ok1207-Pa	ok1207-Pa
GSM1299512	32-ok1207-Pa	ok1207-Pa
GSM1299513	33-ok1207-Pa	ok1207-Pa
GSM1299514	34-N2-Pa	N2-Pa
GSM1299515	35-N2-Pa	N2-Pa
GSM1299516	36-N2-Pa	N2-Pa
GSM1305849	Ce 0 mM Se	cultured in 0 mM Se axenic media
GSM1305850	Ce 0.05 mM Se	cultured in 0.05 mM Se axenic media
GSM1305851	Ce 0.1 mM Se	cultured in 0.1 mM Se axenic media
GSM1305852	Ce 0.2 mM Se	cultured in 0.2 mM Se axenic media
GSM1305853	Ce 0.4 mM Se	cultured in 0.4 mM Se axenic media
GSM1305989	Wild type young adults, biological rep 1	whole young adult_Bristol N2
GSM1305990	Wild type young adults, biological rep 2	whole young adult_Bristol N2
GSM1305991	Wild type young adults, biological rep 3	whole young adult_Bristol N2
GSM1305992	Wild type young adults, biological rep 4	whole young adult_Bristol N2
GSM1305993	isp-1(qm150) young adults, biological rep 1	whole young adult_isp-1(qm150)
GSM1305994	isp-1(qm150) young adults, biological rep 2	whole young adult_isp-1(qm150)
GSM1305995	isp-1(qm150) young adults, biological rep 3	whole young adult_isp-1(qm150)
GSM1305996	nuo-6(qm200) young adults, biological rep 1	whole young adult_nuo-6(qm200)
GSM1305997	nuo-6(qm200) young adults, biological rep 2	whole young adult_nuo-6(qm200)
GSM1305998	nuo-6(qm200) young adults, biological rep 3	whole young adult_nuo-6(qm200)
GSM1305999	Wild type young adults treated with 0.1mM paraquat, biological rep 1	whole young adult_Bristol N2_0.1mM Paraquat
GSM1306000	Wild type young adults treated with 0.1mM paraquat, biological rep 2	whole young adult_Bristol N2_0.1mM Paraquat
GSM1306001	Wild type young adults treated with 0.1mM paraquat, biological rep 3	whole young adult_Bristol N2_0.1mM Paraquat
GSM1306002	ced-4(n1162) young adults, biological rep 1	whole young adult_ced-4(n1162)
GSM1306003	ced-4(n1162) young adults, biological rep 2	whole young adult_ced-4(n1162)
GSM1306004	ced-4(n1162) young adults, biological rep 3	whole young adult_ced-4(n1162)
GSM1306005	isp-1(qm150) ced-4(n1162) double mutant young adults, biological rep 1	whole young adult_isp-1(qm150) ced-4(n1162)
GSM1306006	isp-1(qm150) ced-4(n1162) double mutant young adults, biological rep 2	whole young adult_isp-1(qm150) ced-4(n1162)
GSM1306007	isp-1(qm150) ced-4(n1162) double mutant young adults, biological rep 3	whole young adult_isp-1(qm150) ced-4(n1162)
GSM1306008	nuo-6(qm200);ced-4(n1162) double mutant young adults, biological rep 1	whole young adult_nuo-6(qm200);ced-4(n1162)
GSM1306009	nuo-6(qm200);ced-4(n1162) double mutant young adults, biological rep 2	whole young adult_nuo-6(qm200);ced-4(n1162)
GSM1306010	nuo-6(qm200);ced-4(n1162) double mutant young adults, biological rep 3	whole young adult_nuo-6(qm200);ced-4(n1162)
GSM1317884	spe-9 OMA-1 IP rep1	OMA-1 IP RNA from sterile spe-9 adults
GSM1317885	spe-9 OMA-1 IP rep2	OMA-1 IP RNA from sterile spe-9 adults
GSM1317886	spe-9 OMA-1 IP rep3	OMA-1 IP RNA from sterile spe-9 adults
GSM1317887	spe-9 input rep1	Lysate RNA from sterile spe-9 adults
GSM1317888	spe-9 input rep2	Lysate RNA from sterile spe-9 adults
GSM1317889	spe-9 input rep3	Lysate RNA from sterile spe-9 adults
GSM1317890	fog-1 OMA-1 IP rep1	OMA-1 IP RNA from sterile fog-1 adults
GSM1317891	fog-1 OMA-1 IP rep2	OMA-1 IP RNA from sterile fog-1 adults
GSM1317892	fog-1 OMA-1 IP rep3	OMA-1 IP RNA from sterile fog-1 adults
GSM1317893	fog-1 input rep1	Lysate RNA from sterile fog-1 adults
GSM1317894	fog-1 input rep2	Lysate RNA from sterile fog-1 adults
GSM1317895	fog-1 input rep3	Lysate RNA from sterile fog-1 adults
GSM135322	Celegans_OP50_4hours_RepA	Celegans_OP50_4hours
GSM135323	Celegans_OP50_4hours_RepB	Celegans_OP50_4hours
GSM135324	Celegans_OP50_4hours_RepC	Celegans_OP50_4hours
GSM135325	Celegans_OP50_8hours_RepA	Celegans_OP50_8hours
GSM135326	Celegans_OP50_8hours_RepB	Celegans_OP50_8hours
GSM135327	Celegans_OP50_8hours_RepC	Celegans_OP50_8hours
GSM135328	Celegans_gacA_4hours_RepA	Celegans_gacA_4hours
GSM135329	Celegans_gacA_4hours_RepB	Celegans_gacA_4hours
GSM135330	Celegans_gacA_4hours_RepC	Celegans_gacA_4hours
GSM135340	Celegans_gacA_8hours_RepA	Celegans_gacA_8hours
GSM135355	Celegans_gacA_8hours_RepB	Celegans_gacA_8hours
GSM135365	Celegans_gacA_8hours_RepC	Celegans_gacA_8hours
GSM135382	Celegans_PA14_4hours_RepA	Celegans_PA14_4hours
GSM135383	Celegans_PA14_4hours_RepB	Celegans_PA14_4hours
GSM135384	Celegans_PA14_4hours_RepC	Celegans_PA14_4hours
GSM135385	Celegans_PA14_8hours_RepA	Celegans_PA14_8hours
GSM135386	Celegans_PA14_8hours_RepB	Celegans_PA14_8hours
GSM135387	Celegans_PA14_8hours_RepC	Celegans_PA14_8hours
GSM135395	daf2_RepA	daf2
GSM135467	daf2_RepB	daf2
GSM135468	daf2_RepC	daf2
GSM135469	daf2daf16_RepA	daf2daf16
GSM135476	daf2daf16_RepB	daf2daf16
GSM135477	daf2daf16_RepC	daf2daf16
GSM135478	daf2pmk1_RepA	daf2pmk1
GSM135479	daf2pmk1_RepB	daf2pmk1
GSM135480	daf2pmk1_RepC	daf2pmk1
GSM1386352	control rep1	control
GSM1386353	control rep2	control
GSM1386354	control rep3	control
GSM1386355	TYR treated rep1	TYR treated
GSM1386356	TYR treated rep2	TYR treated
GSM1386357	TYR treated rep3	TYR treated
GSM146422	N2 (wt) worms at L1 stage, first replicate	RNA from synchronized at L1 stage C. elegans population
GSM146423	N2 (wt) worms at L1 stage, second replicate	RNA from synchronized at L1 stage C. elegans population
GSM147330	N2 (wt) worms at L1 stage, third replicate	RNA from synchronized at L1 stage C. elegans population
GSM147331	lin-35(n745) worms at L1 stage, first replicate	RNA from synchronized at L1 stage C. elegans population
GSM147332	lin-35(n745) worms at L1 stage, second replicate	RNA from synchronized at L1 stage C. elegans population
GSM147333	lin-35(n745) worms at L1 stage, third replicate	RNA from synchronized at L1 stage C. elegans population
GSM147334	N2 (wt) worms at L4 stage, first replicate	RNA from synchronized at L4 stage C. elegans population
GSM147335	N2 (wt) worms at L4 stage, second replicate	RNA from synchronized at L4 stage C. elegans population
GSM147336	N2 (wt) worms at L4 stage, third replicate	RNA from synchronized at L4 stage C. elegans population
GSM147337	lin-35(n745) worms at L4 stage, first replicate	RNA from synchronized at L4 stage C. elegans population
GSM147338	lin-35(n745) worms at L4 stage, second replicate	RNA from synchronized at L4 stage C. elegans population
GSM147339	lin-35(n745) worms at L4 stage, third replicate	RNA from synchronized at L4 stage C. elegans population
GSM147340	N2 (wt) worms at embryonic stage, first replicate	RNA from embryonic C. elegans population
GSM147341	N2 (wt) worms at embryonic stage, second replicate	RNA from embryonic C. elegans population
GSM147342	N2 (wt) worms at embryonic stage, third replicate	RNA from embryonic C. elegans population
GSM147344	lin-35(n745) worms at embryonic stage, first replicate	RNA from embryonic C. elegans population
GSM147345	lin-35(n745) worms at embryonic stage, second replicate	RNA from embryonic C. elegans population
GSM147346	lin-35(n745) worms at embryonic stage, third replicate	RNA from embryonic C. elegans population
GSM151745	daf19(m86)_daf12(sa204) replicate 1	daf19(m86)_daf12(sa204)
GSM151746	daf19(m86)_daf12(sa204) replicate 2	daf19(m86)_daf12(sa204)
GSM151747	daf19(WT)_daf12(sa204) replicate 1	daf19(WT)_daf12(sa204)
GSM151748	daf19(WT)_daf12(sa204) replicate 2	daf19(WT)_daf12(sa204)
GSM1551867	NGM_SL112	N2_NGM control_young adult
GSM1551868	NGM_SL114	N2_NGM control_young adult
GSM1551869	NGM_SL116	N2_NGM control_young adult
GSM1551870	NGM_SL118	N2_NGM control_young adult
GSM1551871	B. animalis sbsp. lactis CECT 8145_SL113	N2_B animalis_young adult
GSM1551872	B. animalis sbsp. lactis CECT 8145_SL115	N2_B animalis_young adult
GSM1551873	B. animalis sbsp. lactis CECT 8145_SL117	N2_B animalis_young adult
GSM1551874	B. animalis sbsp. lactis CECT 8145_SL119	N2_B animalis_young adult
GSM1568724	Wild type worms treated with 2% DMSO alone replicate 1	Wildtype worms syncronised and grown to L4 malt just prior to treatment
GSM1568725	Wild type worms treated with 2% DMSO alone replicate 2	Wildtype worms syncronised and grown to L4 malt just prior to treatment
GSM1568726	Wild type worms treated with 2% DMSO alone replicate 3	Wildtype worms syncronised and grown to L4 malt just prior to treatment
GSM1568727	Wild type worms treated with rapamycin in 2% DMSO replicate 1	Wildtype worms syncronised and grown to L4 malt just prior to treatment
GSM1568728	Wild type worms treated with rapamycin in 2% DMSO replicate 2	Wildtype worms syncronised and grown to L4 malt just prior to treatment
GSM1568729	Wild type worms treated with rapamycin in 2% DMSO replicate 3	Wildtype worms syncronised and grown to L4 malt just prior to treatment
GSM1568730	Wild type worms treated with allantoin in 2% DMSO replicate 1	Wildtype worms syncronised and grown to L4 malt just prior to treatment
GSM1568731	Wild type worms treated with allantoin in 2% DMSO replicate 2	Wildtype worms syncronised and grown to L4 malt just prior to treatment
GSM1568732	Wild type worms treated with allantoin in 2% DMSO replicate 3	Wildtype worms syncronised and grown to L4 malt just prior to treatment
GSM1568733	Eat-2 mutant worms treated with 2% DMSO alone replicate 1	Eat-2 mutant worms syncronised and grown to L4 malt just prior to treatment
GSM1568734	Eat-2 mutant worms treated with 2% DMSO alone replicate 2	Eat-2 mutant worms syncronised and grown to L4 malt just prior to treatment
GSM1568735	Eat-2 mutant worms treated with 2% DMSO alone replicate 3	Eat-2 mutant worms syncronised and grown to L4 malt just prior to treatment
GSM1568736	Eat-2 mutant worms treated with rapamycin in 2% DMSO replicate 1	Eat-2 mutant worms syncronised and grown to L4 malt just prior to treatment
GSM1568737	Eat-2 mutant worms treated with rapamycin in 2% DMSO replicate 2	Eat-2 mutant worms syncronised and grown to L4 malt just prior to treatment
GSM1568738	Eat-2 mutant worms treated with rapamycin in 2% DMSO replicate 3	Eat-2 mutant worms syncronised and grown to L4 malt just prior to treatment
GSM1585367	C. elegans elo-5 C17ISO-deficient supplemented with C13ISO L1 hatched on food-free NGM plate, rep 1	elo-5 L1 larvae unfed C17ISO deficient C13ISO supplemented
GSM1585368	C. elegans elo-5 C17ISO-deficient supplemented with C13ISO L1 hatched on food-free NGM plate, rep 2	elo-5 L1 larvae unfed C17ISO deficient C13ISO supplemented
GSM1585369	C. elegans elo-5 supplemented with C17ISO L1 hatched on food-free NGM plate, rep 1	elo-5 L1 larvae unfed C17ISO supplemented
GSM1585370	C. elegans elo-5 supplemented with C17ISO L1 hatched on food-free NGM plate, rep 2	elo-5 L1 larvae unfed C17ISO supplemented
GSM1585371	C. elegans N2 supplemented with C13ISO L1 hatched on food-free NGM plate, rep 1	N2 L1 unfed C13ISO supplemented
GSM1585372	C. elegans N2 supplemented with C13ISO L1 hatched on food-free NGM plate, rep 2	N2 L1 unfed C13ISO supplemented
GSM1595814	wild type, rep 1	wild type young adults, rep 1
GSM1595815	wild type, rep 2	wild type young adults, rep 2
GSM1595816	wild type, rep 3	wild type young adults, rep 3
GSM1595817	hlh-25 mutant, rep 1	hlh-25 mutant young adults, rep 1
GSM1595818	hlh-25 mutant, rep 2	hlh-25 mutant young adults, rep 2
GSM1595819	hlh-25 mutant, rep 3	hlh-25 mutant young adults, rep 3
GSM1595820	hlh-29 mutant, rep 1	hlh-29 mutant young adults, rep 1
GSM1595821	hlh-29 mutant, rep 2	hlh-29 mutant young adults, rep 2
GSM1595822	hlh-29 mutant, rep 3	hlh-29 mutant young adults, rep 3
GSM1607548	GFP at T0, biological repeat 1	At temperature upshift
GSM1607549	GFP at T4, biological repeat 1	4 hours postupshift
GSM1607550	GFP at T8, biological repeat 1	8 hours postupshift
GSM1607551	GFP at T8, biological repeat 2	8 hours postupshift
GSM1607552	GFP at T8, biological repeat 3	8 hours postupshift
GSM1607553	GFP at T8, biological repeat 4	8 hours postupshift
GSM1607554	GFP at T12, biological repeat 1	12 hours postupshift
GSM1607555	GFP at T12, biological repeat 2	12 hours postupshift
GSM1607556	GFP at T12, biological repeat 3	12 hours postupshift
GSM1607557	GFP at T12, biological repeat 4	12 hours postupshift
GSM1607558	GFP at T12, biological repeat 5	12 hours postupshift
GSM1607559	GFP at T16, biological repeat 1	16 hours postupshift
GSM1607560	GFP at T16, biological repeat 2	16 hours postupshift
GSM1607561	GFP at T16, biological repeat 3	16 hours postupshift
GSM1607562	GFP at T16, biological repeat 4	16 hours postupshift
GSM1607563	GFP at T20, biological repeat 1	20 hours postupshift
GSM1607564	GFP::degron at T0, biological repeat 1	At temperature upshift
GSM1607565	GFP::degron at T4, biological repeat 1	4 hours postupshift
GSM1607566	GFP::degron at T8, biological repeat 1	8 hours postupshift
GSM1607567	GFP::degron at T8, biological repeat 2	8 hours postupshift
GSM1607568	GFP::degron at T8, biological repeat 3	8 hours postupshift
GSM1607569	GFP::degron at T8, biological repeat 4	8 hours postupshift
GSM1607570	GFP::degron at T12, biological repeat 1	12 hours postupshift
GSM1607571	GFP::degron at T12, biological repeat 2	12 hours postupshift
GSM1607572	GFP::degron at T12, biological repeat 3	12 hours postupshift
GSM1607573	GFP::degron at T12, biological repeat 4	12 hours postupshift
GSM1607574	GFP::degron at T12, biological repeat 5	12 hours postupshift
GSM1607575	GFP::degron at T16, biological repeat 1	16 hours postupshift
GSM1607576	GFP::degron at T16, biological repeat 2	16 hours postupshift
GSM1607577	GFP::degron at T16, biological repeat 3	16 hours postupshift
GSM1607578	GFP::degron at T16, biological repeat 4	16 hours postupshift
GSM1607579	GFP::degron at T20, biological repeat 1	20 hours postupshift
GSM1607580	Abeta at T0, biological repeat 1	At temperature upshift
GSM1607581	Abeta at T4, biological repeat 1	4 hours postupshift
GSM1607582	Abeta at T8, biological repeat 1	8 hours postupshift
GSM1607583	Abeta at T8, biological repeat 2	8 hours postupshift
GSM1607584	Abeta at T8, biological repeat 3	8 hours postupshift
GSM1607585	Abeta at T8, biological repeat 4	8 hours postupshift
GSM1607586	Abeta at T12, biological repeat 1	12 hours postupshift
GSM1607587	Abeta at T12, biological repeat 2	12 hours postupshift
GSM1607588	Abeta at T12, biological repeat 3	12 hours postupshift
GSM1607589	Abeta at T12, biological repeat 4	12 hours postupshift
GSM1607590	Abeta at T16, biological repeat 1	16 hours postupshift
GSM1607591	Abeta at T16, biological repeat 2	16 hours postupshift
GSM1607592	Abeta at T16, biological repeat 3	16 hours postupshift
GSM1607593	Abeta at T16, biological repeat 4	16 hours postupshift
GSM1607594	Abeta at T20, biological repeat 1	20 hours postupshift
GSM1679392	C. elegans exposed to Water (Control), biol. repl.1	Nematodes at first day of adulthood, grown at 20℃ on NGM agar plates and fed with OP50 and constant sample-exposure
GSM1679393	C. elegans exposed to Water (Control), biol. repl.2	Nematodes at first day of adulthood, grown at 20℃ on NGM agar plates and fed with OP50 and constant sample-exposure
GSM1679394	C. elegans exposed to Water (Control), biol. repl.3	Nematodes at first day of adulthood, grown at 20℃ on NGM agar plates and fed with OP50 and constant sample-exposure
GSM1679395	C. elegans exposed to Z-Medium (Control), biol. repl.1	Nematodes at first day of adulthood, grown at 20℃ on NGM agar plates and fed with OP50 and constant sample-exposure
GSM1679396	C. elegans exposed to Z-Medium (Control), biol. repl.2	Nematodes at first day of adulthood, grown at 20℃ on NGM agar plates and fed with OP50 and constant sample-exposure
GSM1679397	C. elegans exposed to Z-Medium (Control), biol. repl.3	Nematodes at first day of adulthood, grown at 20℃ on NGM agar plates and fed with OP50 and constant sample-exposure
GSM1679398	C. elegans exposed to Lake Stößensee sample August, biol. repl.1	Nematodes at first day of adulthood, grown at 20℃ on NGM agar plates and fed with OP50 and constant sample-exposure
GSM1679399	C. elegans exposed to Lake Stößensee sample August, biol. repl.2	Nematodes at first day of adulthood, grown at 20℃ on NGM agar plates and fed with OP50 and constant sample-exposure
GSM1679400	C. elegans exposed to Lake Stößensee sample August, biol. repl.3	Nematodes at first day of adulthood, grown at 20℃ on NGM agar plates and fed with OP50 and constant sample-exposure
GSM1679401	C. elegans exposed to Lake Stößensee sample October, biol. repl.1	Nematodes at first day of adulthood, grown at 20℃ on NGM agar plates and fed with OP50 and constant sample-exposure
GSM1679402	C. elegans exposed to Lake Stößensee sample October, biol. repl.2	Nematodes at first day of adulthood, grown at 20℃ on NGM agar plates and fed with OP50 and constant sample-exposure
GSM1679403	C. elegans exposed to Lake Stößensee sample October, biol. repl.3	Nematodes at first day of adulthood, grown at 20℃ on NGM agar plates and fed with OP50 and constant sample-exposure
GSM1679404	C. elegans exposed to M. aeruginosa batch culture, biol. repl.1	Nematodes at first day of adulthood, grown at 20℃ on NGM agar plates and fed with OP50 and constant sample-exposure
GSM1679405	C. elegans exposed to M. aeruginosa batch culture, biol. repl.2	Nematodes at first day of adulthood, grown at 20℃ on NGM agar plates and fed with OP50 and constant sample-exposure
GSM1679406	C. elegans exposed to M. aeruginosa batch culture, biol. repl.3	Nematodes at first day of adulthood, grown at 20℃ on NGM agar plates and fed with OP50 and constant sample-exposure
GSM177131	whole animal, nucleus accumbens: Extract1_le1	whole animal, nucleus accumbens
GSM177132	whole animal, nucleus accumbens: Extract-Control_le1	whole animal, nucleus accumbens
GSM1808222	C. elegans Control replicate 1	Nematodes exposed to control treatment for 48 hours
GSM1808223	C. elegans Control replicate 2	Nematodes exposed to control treatment for 48 hours
GSM1808224	C. elegans Control replicate 3	Nematodes exposed to control treatment for 48 hours
GSM1808225	C. elegans exposed to aged particles replicate 1	Nematodes exposed to artifically aged silver nanomaterials for 48 hours
GSM1808226	C. elegans exposed to aged particles replicate 2	Nematodes exposed to artifically aged silver nanomaterials for 48 hours
GSM1808227	C. elegans exposed to aged particles replicate 3	Nematodes exposed to artifically aged silver nanomaterials for 48 hours
GSM1808228	C. elegans exposed to pristine particles replicate 1	Nematodes exposed to pristine silver nanomaterials for 48 hours
GSM1808229	C. elegans exposed to pristine particles replicate 2	Nematodes exposed to pristine silver nanomaterials for 48 hours
GSM1808230	C. elegans exposed to pristine particles replicate 3	Nematodes exposed to pristine silver nanomaterials for 48 hours
GSM1808231	C. elegans exposed to silver nitrate replicate 1	Nematodes exposed to AgNO3 treatment for 48 hours
GSM1808232	C. elegans exposed to silver nitrate replicate 2	Nematodes exposed to AgNO3 treatment for 48 hours
GSM1808233	C. elegans exposed to silver nitrate replicate 3	Nematodes exposed to AgNO3 treatment for 48 hours
GSM1816560	Empty vector A	young adult
GSM1816561	Empty vector B	young adult
GSM1816562	Empty vector C	young adult
GSM1816563	Empty vector CH A	young adult
GSM1816564	Empty vector CH B	young adult
GSM1816565	Empty vector CH C	young adult
GSM1816566	sams-1(RNAi) A	young adult
GSM1816567	sams-1(RNAi) B	young adult
GSM1816568	sams-1(RNAi) C	young adult
GSM1816569	sams-1(RNAi) CH A	young adult
GSM1816570	sams-1(RNAi) CH B	young adult
GSM1816571	sams-1(RNAi) CH C	young adult
GSM1841309	L1 DD, repeat 1	DD neurons from L1 larvae
GSM1841310	L1 DD, repeat 2	DD neurons from L1 larvae
GSM1841311	L1 DD, repeat 3	DD neurons from L1 larvae
GSM1841312	L1 DD, repeat 4	DD neurons from L1 larvae
GSM1841313	L1 all cells, repeat 1	All cells in L1 larvae
GSM1841314	L1 all cells, repeat 2	All cells in L1 larvae
GSM1841315	L1 all cells, repeat 3	All cells in L1 larvae
GSM1850240	N2-OP50-prep9	N2 exposed to OP50 for 4 hours
GSM1850241	N2-OP50-prep15	N2 exposed to OP50 for 4 hours
GSM1850242	N2-OP50-prep30	N2 exposed to OP50 for 4 hours
GSM1850243	N2-PA14-prep9	N2 exposed to PA14 for 4 hours
GSM1850244	N2-PA14-prep15	N2 exposed to PA14 for 4 hours
GSM1850245	N2-PA14-prep30	N2 exposed to PA14 for 4 hours
GSM1850246	ok778-OP50-prep9	fshr-1(ok778) exposed to OP50 for 4 hours
GSM1850247	ok778-OP50-prep15	fshr-1(ok778) exposed to OP50 for 4 hours
GSM1850248	ok778-OP50-prep30	fshr-1(ok778) exposed to OP50 for 4 hours
GSM1850249	ok778-PA14-prep9	fshr-1(ok778) exposed to PA14 for 4 hours
GSM1850250	ok778-PA14-prep15	fshr-1(ok778) exposed to PA14 for 4 hours
GSM1850251	ok778-PA14-prep30	fshr-1(ok778) exposed to PA14 for 4 hours
GSM1881698	Myc::FOG-1 - Myc IP - replicate 1	C. elegans late L3/early L4 whole worm extracts
GSM1881699	Myc::FOG-1 - Myc IP - replicate 2	C. elegans late L3/early L4 whole worm extracts
GSM1881700	Myc::FOG-1 - Myc IP - replicate 3	C. elegans late L3/early L4 whole worm extracts
GSM1881701	Myc::FOG-1 - Myc IP - replicate 4	C. elegans late L3/early L4 whole worm extracts
GSM1881702	Myc::FOG-1 - Myc IP - replicate 5	C. elegans late L3/early L4 whole worm extracts
GSM1881703	Myc::FOG-1 - Myc IP - replicate 6	C. elegans late L3/early L4 whole worm extracts
GSM1881704	Myc::FOG-1 - Myc IP - replicate 7	C. elegans late L3/early L4 whole worm extracts
GSM1881705	wildtype control - Myc IP - replicate 1	C. elegans late L3/early L4 whole worm extracts
GSM1881706	wildtype control - Myc IP - replicate 2	C. elegans late L3/early L4 whole worm extracts
GSM1881707	wildtype control - Myc IP - replicate 3	C. elegans late L3/early L4 whole worm extracts
GSM1881708	wildtype control - Myc IP - replicate 4	C. elegans late L3/early L4 whole worm extracts
GSM1881709	wildtype control - Myc IP - replicate 5	C. elegans late L3/early L4 whole worm extracts
GSM1881710	wildtype control - Myc IP - replicate 6	C. elegans late L3/early L4 whole worm extracts
GSM1881711	wildtype control - Myc IP - replicate 7	C. elegans late L3/early L4 whole worm extracts
GSM1881712	FOG-3::FLAG - FLAG IP - replicate 1	C. elegans late L3/early L4 whole worm extracts
GSM1881713	FOG-3::FLAG - FLAG IP - replicate 2	C. elegans late L3/early L4 whole worm extracts
GSM1881714	FOG-3::FLAG - FLAG IP - replicate 3	C. elegans late L3/early L4 whole worm extracts
GSM1881715	FOG-3::FLAG - FLAG IP - replicate 4	C. elegans late L3/early L4 whole worm extracts
GSM1881716	FOG-3::FLAG - FLAG IP - replicate 5	C. elegans late L3/early L4 whole worm extracts
GSM1881717	FOG-3::FLAG - FLAG IP - replicate 6	C. elegans late L3/early L4 whole worm extracts
GSM1881718	FOG-3::FLAG - FLAG IP - replicate 7	C. elegans late L3/early L4 whole worm extracts
GSM1881719	wildtype control - FLAG IP - replicate 1	C. elegans late L3/early L4 whole worm extracts
GSM1881720	wildtype control - FLAG IP - replicate 2	C. elegans late L3/early L4 whole worm extracts
GSM1881721	wildtype control - FLAG IP - replicate 3	C. elegans late L3/early L4 whole worm extracts
GSM1881722	wildtype control - FLAG IP - replicate 4	C. elegans late L3/early L4 whole worm extracts
GSM1881723	wildtype control - FLAG IP - replicate 5	C. elegans late L3/early L4 whole worm extracts
GSM1881724	wildtype control - FLAG IP - replicate 6	C. elegans late L3/early L4 whole worm extracts
GSM1881725	wildtype control - FLAG IP - replicate 7	C. elegans late L3/early L4 whole worm extracts
GSM1900417	N2 wild-type, biological rep1	wild-type worms
GSM1900418	atfs-1(et18), biological rep1	atfs-1(et18) worms
GSM1900419	N2 wild-type, biological rep2	wild-type worms
GSM1900420	atfs-1(et18), biological rep2	atfs-1(et18) worms
GSM1900421	N2 wild-type, biological rep3	wild-type worms
GSM1900422	atfs-1(et18), biological rep3	atfs-1(et18) worms
GSM1903846	Myc::FOG-1 - Myc IP WholeWormInput - replicate 1	Myc::FOG-1 - Myc IP WholeWormInput
GSM1903847	Myc::FOG-1 - Myc IP WholeWormInput - replicate 2	Myc::FOG-1 - Myc IP WholeWormInput
GSM1903848	Myc::FOG-1 - Myc IP WholeWormInput - replicate 3	Myc::FOG-1 - Myc IP WholeWormInput
GSM1903849	wildtype control - Myc IP WholeWormInput - replicate 1	wildtype control - Myc IP WholeWormInput
GSM1903850	wildtype control - Myc IP WholeWormInput - replicate 2	wildtype control - Myc IP WholeWormInput
GSM1903851	wildtype control - Myc IP WholeWormInput - replicate 3	wildtype control - Myc IP WholeWormInput
GSM1903852	FOG-3::FLAG - FLAG IP WholeWormInput - replicate 1	FOG-3::FLAG - FLAG IP WholeWormInput
GSM1903853	FOG-3::FLAG - FLAG IP WholeWormInput - replicate 2	FOG-3::FLAG - FLAG IP WholeWormInput
GSM1903854	FOG-3::FLAG - FLAG IP WholeWormInput - replicate 3	FOG-3::FLAG - FLAG IP WholeWormInput
GSM1903855	wildtype control - FLAG IP WholeWormInput - replicate 1	wildtype control - FLAG IP WholeWormInput
GSM1903856	wildtype control - FLAG IP WholeWormInput - replicate 2	wildtype control - FLAG IP WholeWormInput
GSM1903857	wildtype control - FLAG IP WholeWormInput - replicate 3	wildtype control - FLAG IP WholeWormInput
GSM1921040	NP ife-1, biological rep1	ife-1(bn127)_mixed worm stages
GSM1921041	P ife-1, biological rep1	ife-1(bn127)_mixed worm stages
GSM1921042	NP wild type, biological rep1	wild type_mixed worm stages
GSM1921043	P wild type, biological rep1	wild type_mixed worm stages
GSM1921044	NP ife-1, biological rep2	ife-1(bn127)_mixed worm stages
GSM1921045	P ife-1, biological rep2	ife-1(bn127)_mixed worm stages
GSM1921046	NP wild type, biological rep2	wild type_mixed worm stages
GSM1921047	P wild type, biological rep2	wild type_mixed worm stages
GSM1921048	NP ife-1, biological rep3	ife-1(bn127)_mixed worm stages
GSM1921049	P ife-1, biological rep3	ife-1(bn127)_mixed worm stages
GSM1921050	NP wild type, biological rep3	wild type_mixed worm stages
GSM1921051	P wild type, biological rep3	wild type_mixed worm stages
GSM197716	Embryonic Reference, biological rep 1 of set 1	All living C. elegans sorted cells
GSM197717	Embryonic Reference, biological rep 2 of set 1	All living C. elegans sorted cells
GSM197718	Embryonic Reference, biological rep 3 of set 1	All living C. elegans sorted cells
GSM197719	Embryonic Reference, biological rep 4 of set 1	All living C. elegans sorted cells
GSM197720	Embryonic Pan-neural, biological rep 1 of set 1	F25B3.3::GFP positive cells (pan-neural)
GSM197721	Embryonic Pan-neural, biological rep 2 of set 1	F25B3.3::GFP positive cells (pan-neural)
GSM197722	Embryonic Pan-neural, biological rep 3 of set 1	F25B3.3::GFP positive cells (pan-neural)
GSM197723	Larval Reference, biological rep 1 of set 1	RNA obtained from all cells by performing a control IP
GSM197724	Larval Reference, biological rep 2 of set 1	RNA obtained from all cells by performing a control IP
GSM197725	Larval Reference, biological rep 3 of set 1	RNA obtained from all cells by performing a control IP
GSM197726	Larval Reference, biological rep 4 of set 2	RNA obtained from all cells by performing a control IP
GSM197727	Larval Reference, biological rep 5 of set 2	RNA obtained from all cells by performing a control IP
GSM197728	Larval Pan-neural, biological rep 1 of set 2	RNA obtained from all neurons after co-IP from F25B3.3::FLAG::PAB-1 transgenic
GSM197729	Larval Pan-neural, biological rep 2 of set 2	RNA obtained from all neurons after co-IP from F25B3.3::FLAG::PAB-1 transgenic
GSM197730	Larval Pan-neural, biological rep 3 of set 2	RNA obtained from all neurons after co-IP from F25B3.3::FLAG::PAB-1 transgenic
GSM197731	Larval A-class, biological rep 1 of set 3	RNA obtained from A-class neurons after co-IP from unc-4::3XFLAG::PAB-1 transgenic
GSM197732	Larval A-class, biological rep 2 of set 3	RNA obtained from A-class neurons after co-IP from unc-4::3XFLAG::PAB-1 transgenic
GSM197733	Larval A-class, biological rep 3 of set 3	RNA obtained from A-class neurons after co-IP from unc-4::3XFLAG::PAB-1 transgenic
GSM197734	Larval A-class, biological rep 4 of set 3	RNA obtained from A-class neurons after co-IP from unc-4::3XFLAG::PAB-1 transgenic
GSM197735	Larval Reference, biological rep 1 of set 3	RNA obtained from all cells by performing a control IP
GSM197736	Larval Reference, biological rep 2 of set 3	RNA obtained from all cells by performing a control IP
GSM197737	Larval Reference, biological rep 3 of set 3	RNA obtained from all cells by performing a control IP
GSM197738	Larval Reference, biological rep 4 of set 3	RNA obtained from all cells by performing a control IP
GSM197739	Larval Reference, biological rep 5 of set 3	RNA obtained from all cells by performing a control IP
GSM201989	Embryonic Reference, biological rep 1	All living C. elegans sorted cells
GSM201990	Embryonic Reference, biological rep 2	All living C. elegans sorted cells
GSM201991	Embryonic Reference, biological rep 3	All living C. elegans sorted cells
GSM201992	Embryonic Reference, biological rep 4	All living C. elegans sorted cells
GSM201993	Embryonic A-class, biological rep 1	unc-4::GFP positive cells (A-class)
GSM201994	Embryonic A-class, biological rep 2	unc-4::GFP positive cells (A-class)
GSM201995	Embryonic A-class, biological rep 3	unc-4::GFP positive cells (A-class)
GSM203610	HLH-1 induction 0 hour replicate A (11-16-04_Krause_Celegans_H0A)	H0A
GSM203611	HLH-1 induction 0 hour replicate B (11-16-04_Krause_Celegans_H0B)	H0B
GSM203612	HLH-1 induction 0 hour replicate C (11-16-04_Krause_Celegans_H0C)	H0C
GSM203613	HLH-1 induction 2 hour replicate A (11-16-04_Krause_Celegans_H2A)	H2A
GSM203614	HLH-1 induction 2 hour replicate B (11-16-04_Krause_Celegans_H2B)	H2B
GSM203615	HLH-1 induction 2 hour replicate C (11-16-04_Krause_Celegans_H2C)	H2C
GSM203616	HLH-1 induction 4 hour replicate A (11-16-04_Krause_Celegans_H4A)	H4A
GSM203617	HLH-1 induction 4 hour replicate B (11-16-04_Krause_Celegans_H4B)	H4B
GSM203618	HLH-1 induction 4 hour replicate C (11-16-04_Krause_Celegans_H4C)	H4C
GSM203619	HLH-1 induction 6 hour replicate A (11-16-04_Krause_Celegans_H6A)	H6A
GSM203620	HLH-1 induction 6 hour replicate B (11-16-04_Krause_Celegans_H6B)	H6B
GSM203621	HLH-1 induction 6 hour replicate C (11-16-04_Krause_Celegans_H6C)	H6C
GSM2044449	ADR_EV_rep1	aak2(o/e); daf-2 rsks-1 fed with empty vector containing HT1115 bacteria
GSM2044450	ADR_EV_rep2	aak2(o/e); daf-2 rsks-1 fed with empty vector containing HT1115 bacteria
GSM2044451	AOE_EV_rep1	aak2(o/e) fed with empty vector containing HT1115 bacteria
GSM2044452	AOE_EV_rep2	aak2(o/e) fed with empty vector containing HT1115 bacteria
GSM2044453	D2_EV_rep1	daf-2(e1370) fed with empty vector containing HT1115 bacteria
GSM2044454	D2_EV_rep2	daf-2(e1370) fed with empty vector containing HT1115 bacteria
GSM2044455	D2_T6_rep1	daf-2(e1370) fed with tax-6 RNAi vector containing HT1115 bacteria
GSM2044456	D2_T6_rep2	daf-2(e1370) fed with tax-6 RNAi vector containing HT1115 bacteria
GSM2044457	DR_EV_rep1	daf-2 rsks-1 fed with empty vector containing HT1115 bacteria
GSM2044458	DR_EV_rep2	daf-2 rsks-1 fed with empty vector containing HT1115 bacteria
GSM2044459	DR_T6_rep1	daf-2 rsks-1 fed with tax-6 RNAi vector containing HT1115 bacteria
GSM2044460	DR_T6_rep2	daf-2 rsks-1 fed with tax-6 RNAi vector containing HT1115 bacteria
GSM2044461	N2_EV_rep1	N2 fed with empty vector containing HT1115 bacteria
GSM2044462	N2_EV_rep2	N2 fed with empty vector containing HT1115 bacteria
GSM2044463	N2_T6_rep1	N2 fed with tax-6 RNAi vector containing HT1115 bacteria
GSM2044464	N2_T6_rep2	N2 fed with tax-6 RNAi vector containing HT1115 bacteria
GSM2044465	R1_EV_rep1	rsks-1(ok1255) fed with empty vector containing HT1115 bacteria
GSM2044466	R1_EV_rep2	rsks-1(ok1255) fed with empty vector containing HT1115 bacteria
GSM2044467	R1_T6_rep1	rsks-1(ok1255) fed with tax-6 RNAi vector containing HT1115 bacteria
GSM2044468	R1_T6_rep2	rsks-1(ok1255) fed with tax-6 RNAi vector containing HT1115 bacteria
GSM2044469	N2_AL_AD2	N2 worms under AL condition, on adult day 2
GSM2044470	N2_AL_AD4	N2 worms under AL condition, on adult day 4
GSM2044471	N2_CR_AD4	N2 worms under CR condition, on adult day 4
GSM2044472	N2_IF_AD4	N2 worms under IF condition, on adult day 4
GSM2044473	N2_AL_AD6	N2 worms under AL condition, on adult day 6
GSM2044474	N2_CR_AD6	N2 worms under CR condition, on adult day 6
GSM2044475	N2_IF_AD6	N2 worms under IF condition, on adult day 6
GSM2044476	N2_AL_AD8	N2 worms under AL condition, on adult day 8
GSM2044477	N2_CR_AD8	N2 worms under CR condition, on adult day 8
GSM2044478	N2_IF_AD8	N2 worms under IF condition, on adult day 8
GSM2044479	N2_AL_AD10	N2 worms under AL condition, on adult day 10
GSM2044480	N2_CR_AD10	N2 worms under CR condition, on adult day 10
GSM2044481	N2_IF_AD10	N2 worms under IF condition, on adult day 10
GSM2044482	N2_IF_AD12	N2 worms under IF condition, on adult day 12
GSM2044483	N2_IF_AD14	N2 worms under IF condition, on adult day 14
GSM2092609	2N2	2N2
GSM2092610	3N2	3N2
GSM2092611	4N2	4N2
GSM2092612	1Huis1	1Huis1 (Wnt over activation)
GSM2092613	2DeltaNTPOP1	2DeltaNTPOP1 (Wnt underactivation)
GSM2092614	3Huis1	3Huis1 (Wnt over activation)
GSM2092615	4DeltaNTPOP1	4DeltaNTPOP1 (Wnt underactivation)
GSM2092616	4Huis1	4Huis1 (Wnt over activation)
GSM2092617	5DeltaNTPOP1	5DeltaNTPOP1 (Wnt underactivation)
GSM210107	0 hr Reference, biological rep 1	All living Caenorhabditis elegans sorted cells from freshly dissociated embryos
GSM210108	0 hr Reference, biological rep 2	All living Caenorhabditis elegans sorted cells from freshly dissociated embryos
GSM210109	0 hr Reference, biological rep 3	All living Caenorhabditis elegans sorted cells from freshly dissociated embryos
GSM210110	0 hr muscle, biological rep 1	myo-3::GFP positive sorted cells from freshly dissociated embryos
GSM210111	0 hr muscle, biological rep 2	myo-3::GFP positive sorted cells from freshly dissociated embryos
GSM210112	0 hr muscle, biological rep 3	myo-3::GFP positive sorted cells from freshly dissociated embryos
GSM210113	24 hr Reference, biological rep 1	All living Caenorhabditis elegans sorted cells after 24 hr in culture
GSM210114	24 hr Reference, biological rep 2	All living Caenorhabditis elegans sorted cells after 24 hr in culture
GSM210115	24 hr Reference, biological rep 3	All living Caenorhabditis elegans sorted cells after 24 hr in culture
GSM210116	24 hr Reference, biological rep 4	All living Caenorhabditis elegans sorted cells after 24 hr in culture
GSM210117	24 hr muscle, biological rep 1	myo-3::GFP positive cells after 24 hr in culture
GSM210118	24 hr muscle, biological rep 2	myo-3::GFP positive cells after 24 hr in culture
GSM210119	24 hr muscle, biological rep 3	myo-3::GFP positive cells after 24 hr in culture
GSM214716	N2 replicate 1	Whole C.elegans, larva 4 stage
GSM214725	N2 replicate 2	Whole C.elegans, Larva 4 stage
GSM214727	N2 replicate 3	Whole C.elegans, larva 4 stage
GSM214728	strain NL2099 replicate 1	Whole C.elegans, larva 4 stage
GSM214729	strain NL 2099 replicate 2	Whole C.elegans, larva 4 stage
GSM214730	strain NL2099 replicate 3	Whole C.elegans, larva 4 stage
GSM214731	strain GR1373 replicate 1	Whole C.elegans, larva 4 stage
GSM214732	strain GR1373 replicate 2	Whole C.elegans, larva 4 stage
GSM214733	strain GR1373 replicate 3	Whole C.elegans, larva 4 stage
GSM215547	4 uM hemin (4A)	4 uM hemin
GSM215548	4 uM hemin (4B)	4 uM hemin
GSM215549	4 uM hemin (4C)	4 uM hemin
GSM215550	20 uM hemin (20A)	20 uM hemin
GSM215551	20 uM hemin (20B)	20 uM hemin
GSM215552	20 uM hemin (20C)	20 uM hemin
GSM215553	500 uM hemin (500A)	500 uM hemin
GSM215554	500 uM hemin (500B)	500 uM hemin
GSM215555	500 uM hemin (500C)	500 uM hemin
GSM2214037	N2_EV_rep1	N2_EV
GSM2214038	N2_EV_rep2	N2_EV
GSM2214039	N2_EV_rep3	N2_EV
GSM2214040	N2_HSP-6_rep1	N2_HSP-6
GSM2214041	N2_HSP-6_rep2	N2_HSP-6
GSM2214042	N2_HSP-6_rep3	N2_HSP-6
GSM2214043	N2_HSP-6;HSF-1_rep1	N2_HSP-6;HSF-1
GSM2214044	N2_HSP-6;HSF-1_rep2	N2_HSP-6;HSF-1
GSM2214045	N2_HSP-6;HSF-1_rep3	N2_HSP-6;HSF-1
GSM2214046	N2_HSP-6;DVE-1_rep1	N2_HSP-6;DVE-1
GSM2214047	N2_HSP-6;DVE-1_rep2	N2_HSP-6;DVE-1
GSM2214048	N2_HSP-6;DVE-1_rep3	N2_HSP-6;DVE-1
GSM2236222	Con, rep1	mRNA isolated from wildtype young adult
GSM2236223	Con, rep2	mRNA isolated from wildtype young adult
GSM2236224	Con, rep3	mRNA isolated from wildtype young adult
GSM2236225	UV, rep1	mRNA isolated from wildtype young adult
GSM2236226	UV, rep2	mRNA isolated from wildtype young adult
GSM2236227	UV, rep3	mRNA isolated from wildtype young adult
GSM2236228	TiO2, rep1	mRNA isolated from wildtype young adult
GSM2236229	TiO2, rep2	mRNA isolated from wildtype young adult
GSM2236230	TiO2, rep3	mRNA isolated from wildtype young adult
GSM2236231	UV+TiO2, rep1	mRNA isolated from wildtype young adult
GSM2236232	UV+TiO2, rep2	mRNA isolated from wildtype young adult
GSM2236233	UV+TiO2, rep3	mRNA isolated from wildtype young adult
GSM2237872	young adult Control	mRNA isolated from wildtype young adult
GSM2237873	young adult 24h GO exposure_rep1.	mRNA isolated from wildtype young adult
GSM2237874	young adult 24h rGO exposure_rep1.	mRNA isolated from wildtype young adult
GSM2265426	N2_DMSO_A	N2, DMSO, 8h
GSM2265427	N2_DMSO_B	N2, DMSO, 8h
GSM2265428	N2_DMSO_C	N2, DMSO, 8h
GSM2265429	N2_5FU_A	N2, 5FU, 8h
GSM2265430	N2_5FU_B	N2, 5FU, 8h
GSM2265431	N2_5FU_C	N2, 5FU, 8h
GSM2319943	N2 1_2176A	L4 N2
GSM2319944	N2 2_2176B	L4 N2
GSM2319945	N2 3_2176C	L4 N2
GSM2319946	nipi-3 1_2176D	L4 nipi-3(fr4)
GSM2319947	nipi-3 2_2176E	L4 nipi-3(fr4)
GSM2319948	nipi-3 3_2176F	L4 nipi-3(fr4)
GSM2319949	pmk-1 1_2176G	L4 pmk-1(km25)
GSM2319950	pmk-1 2_2176H	L4 pmk-1(km25)
GSM2319951	pmk-1 3_2176I	L4 pmk-1(km25)
GSM234788	slr-2(ku297) worms at L1 stage, first replicate	RNA from larval C. elegans population
GSM234790	slr-2(ku297) worms at L1 stage, second replicate	RNA from larval C. elegans population
GSM234791	slr-2(ku297) worms at L1 stage, third replicate	RNA from larval C. elegans population
GSM236987	3-day-old TJ1090 worms without any stress (C1)	control worms without any stress (C1)
GSM236988	3-day-old TJ1090 worms without any stress (C2)	control worms without any stress (C2)
GSM237000	3-day-old TJ1090 worms without any stress (C3)	control worms without any stress (C3)
GSM237005	3-day-old TJ1090 worms without any stress (C4)	control worms without any stress (C4)
GSM237006	3-day-old TJ1090 worms with oxidative stress (O1)	control worms with oxidative stress (O1)
GSM237007	3-day-old TJ1090 worms with oxidative stress (O2)	control worms with oxidative stress (O2)
GSM237008	3-day-old TJ1090 worms with oxidative stress (O3)	control worms with oxidative stress (O3)
GSM237009	3-day-old TJ1090 worms with oxidative stress (O4)	control worms with oxidative stress (O4)
GSM237010	3-day-old TJ1090 worms with skn-1 RNAi & oxidative stress (SO1)	skn-1 RNAi worms with oxidative stress (SO1)
GSM237011	3-day-old TJ1090 worms with skn-1 RNAi & oxidative stress (SO2)	skn-1 RNAi worms with oxidative stress (SO2)
GSM237012	3-day-old TJ1090 worms with skn-1 RNAi & oxidative stress (SO3)	skn-1 RNAi worms with oxidative stress (SO3)
GSM240705	Larval Pan-neural, biological rep 1	WT-Pico amplified RNA obtained from all neurons after co-IP from F25B3.3::FLAG::PAB-1 transgenic
GSM240706	Larval Pan-neural, biological rep 2	WT-Pico amplified RNA obtained from all neurons after co-IP from F25B3.3::FLAG::PAB-1 transgenic
GSM240707	Larval Pan-neural, biological rep 3	WT-Pico amplified RNA obtained from all neurons after co-IP from F25B3.3::FLAG::PAB-1 transgenic
GSM240708	Larval Pan-neural, biological rep 4	WT-Pico amplified RNA obtained from all neurons after co-IP from F25B3.3::FLAG::PAB-1 transgenic
GSM240709	Larval Pan-neural, biological rep 5	WT-Pico amplified RNA obtained from all neurons after co-IP from F25B3.3::FLAG::PAB-1 transgenic
GSM240710	Larval Reference, biological rep 1	WT-Pico amplified RNA obtained from all cells by performing a control IP
GSM240711	Larval Reference, biological rep 2	WT-Pico amplified RNA obtained from all cells by performing a control IP
GSM240712	Larval Reference, biological rep 3	WT-Pico amplified RNA obtained from all cells by performing a control IP
GSM243909	mex-3 143 A	mex-3 143 A
GSM243910	mex-3 143 B	mex-3 143 B
GSM244167	mex-3 186 A	C. elegans embryos
GSM244169	mex-3 186 B	mex-3 186 B
GSM244173	mex-3 230 A	mex-3 230 A
GSM244176	mex-3 230 B	mex-3 230 B
GSM244177	mex-3 scrt-1 186 A	mex-3 scrt-1 186 A
GSM244180	mex-3 tbx-8,9 143 A	mex-3 tbx-8,9 143 A
GSM244181	mex-3 tbx-8,9 143 B	mex-3 tbx-8,9 143 B
GSM244182	mex-3 tbx-8,9 143 C	mex-3 tbx-8,9 143 C
GSM244183	mex-3 tbx-8,9 186 A	mex-3 tbx-8,9 186 A
GSM244184	mex-3 elt-1 143 A	mex-3 elt-1 143 A
GSM244186	mex-3 elt-1 143 B	mex-3 elt-1 143 B
GSM244187	mex-3 elt-1 143 C	mex-3 elt-1 143 C
GSM244189	mex-3 elt-1 186 A	mex-3 elt-1 186 A
GSM244190	mex-3 elt-1 186 B	mex-3 elt-1 186 B
GSM244192	mex-3 elt-1 186 C	mex-3 elt-1 186 C
GSM244193	mex-3 vab-7 186 A	mex-3 vab-7 186 A
GSM244195	mex-3 vab-7 230 A	mex-3 vab-7 230 A
GSM244196	mex-3 vab-7 230 B	mex-3 vab-7 230 B
GSM244198	mex-3 vab-7 230 C	mex-3 vab-7 230 C
GSM244199	mex-3 hlh-1 186 A	mex-3 hlh-1 186 A
GSM244200	mex-3 hlh-1 186 B	mex-3 hlh-1 186 B
GSM244201	mex-3 hlh-1 230 A	mex-3 hlh-1 230 A
GSM244202	mex-3 nhr-25 186 A	mex-3 nhr-25 186 A
GSM244203	mex-3 nhr-25 186 B	mex-3 nhr-25 186 B
GSM244204	mex-3 nhr-25 186 C	mex-3 nhr-25 186 C
GSM244205	mex-3 nhr-25 230 A	mex-3 nhr-25 230 A
GSM244206	mex-3 nhr-25 230 B	mex-3 nhr-25 230 B
GSM244207	mex-3 elt-3 186 A	mex-3 elt-3 186 A
GSM244208	mex-3 elt-3 230 A	mex-3 elt-3 230 A
GSM244209	mex-3 elt-3 230 B	mex-3 elt-3 230 B
GSM244210	mex-3 elt-3 230 C	mex-3 elt-3 230 C
GSM244211	mex-3 nob-1 186 A	mex-3 nob-1 186 A
GSM244212	mex-3 nob-1 186 B	mex-3 nob-1 186 B
GSM244213	mex-3 nob-1 186 C	mex-3 nob-1 186 C
GSM244214	mex-3 nob-1 230 A	mex-3 nob-1 230 A
GSM244215	mex-3 nob-1 230 B	mex-3 nob-1 230 B
GSM244216	mex-3 nob-1 230 C	mex-3 nob-1 230 C
GSM244217	mex-3 unc-120 186 A	mex-3 unc-120 186 A
GSM244218	mex-3 unc-120 186 B	mex-3 unc-120 186 B
GSM244219	mex-3 unc-120 186 C	mex-3 unc-120 186 C
GSM244221	mex-3 unc-120 230 A	mex-3 unc-120 230 A
GSM244222	mex-3 unc-120 230 B	mex-3 unc-120 230 B
GSM244223	mex-3 unc-120 230 C	mex-3 unc-120 230 C
GSM244225	mex-3 hnd-1 143 A	mex-3 hnd-1 143 A
GSM244226	mex-3 hnd-1 143 B	mex-3 hnd-1 143 B
GSM244227	mex-3 hnd-1 143 C	mex-3 hnd-1 143 C
GSM244229	mex-3 hnd-1 186 A	mex-3 hnd-1 186 A
GSM244230	mex-3 hnd-1 186 B	mex-3 hnd-1 186 B
GSM244231	mex-3 lin-26 186 A	mex-3 lin-26 186 A
GSM244233	mex-3 lin-26 186 B	mex-3 lin-26 186 B
GSM244234	mex-3 lin-26 230 A	mex-3 lin-26 230 A
GSM244236	mex-3 lin-26 230 B	mex-3 lin-26 230 B
GSM244238	mex-3 scrt-1 143 A	mex-3 scrt-1 143 A
GSM244245	mex-3 scrt-1 143 B	mex-3 scrt-1 143 B
GSM244247	mex-3 scrt-1 186 B	mex-3 scrt-1 186 B
GSM244250	mex-3 pal-1 143 A	mex-3 pal-1 143 A
GSM244252	mex-3 scrt-1 186 C	mex-3 scrt-1 186 C
GSM244255	mex-3 vab-7 186 B	mex-3 vab-7 186 B
GSM244257	mex-3 vab-7 186 C	mex-3 vab-7 186 C
GSM244258	mex-3 hlh-1 230 B	mex-3 hlh-1 230 B
GSM244260	mex-3 nhr-25 230 C	mex-3 nhr-25 230 C
GSM244261	mex-3 elt-3 186 B	mex-3 elt-3 186 B
GSM244262	mex-3 elt-3 186 C	mex-3 elt-3 186 C
GSM244264	mex-3 hnd-1 186 C	mex-3 hnd-1 186 C
GSM244265	mex-3 pal-1 101 A	mex-3 pal-1 101 A
GSM244266	mex-3 pal-1 143 B	mex-3 pal-1 143 B
GSM244267	mex-3 pal-1 143 C	mex-3 pal-1 143 C
GSM244268	mex-3 pal-1 186 A	mex-3 pal-1 186 A
GSM244269	mex-3 pal-1 186 B	mex-3 pal-1 186 B
GSM244270	mex-3 pal-1 186 C	mex-3 pal-1 186 C
GSM244271	mex-3 pal-1 230 A	mex-3 pal-1 230 A
GSM244272	mex-3 pal-1 230 B	mex-3 pal-1 230 B
GSM250111	Mutant, biological rep1	C. elegans young adult whole worms with mutation
GSM250112	Mutant, biological rep2	C. elegans young adult whole worms with mutation
GSM250113	Mutant, biological rep3	C. elegans young adult whole worms with mutation
GSM250114	Mutant, biological rep4	C. elegans young adult whole worms with mutation
GSM250115	Mutant, biological rep5	C. elegans young adult whole worms with mutation
GSM250116	Wildtype, biological rep1	Wildtype C. elegans young adult whole worms
GSM250117	Wildtype, biological rep2	Wildtype C. elegans young adult whole worms
GSM250118	Wildtype, biological rep3	Wildtype C. elegans young adult whole worms
GSM250119	Wildtype, biological rep4	Wildtype C. elegans young adult whole worms
GSM250120	Wildtype, biological rep5	Wildtype C. elegans young adult whole worms
GSM251550	Wildtype (control for missense)	Wildtype C. elegans young adult whole worms
GSM251551	Wildtype (control for RNAi)	Wildtype C. elegans young adult whole worms
GSM251552	Complex I missense mutant	C. elegans young adult whole worms with complex missense mutant
GSM251553	Complex II missense mutant	C. elegans young adult whole worms with complex missense mutant
GSM251554	Complex III missense mutant	C. elegans young adult whole worms with complex missense mutant
GSM251555	Complex I RNAi Mutant 1	C. elegans young adult whole worms with complex RNAi mutant
GSM251556	Complex I RNAi Mutant 2	C. elegans young adult whole worms complex RNAi mutant
GSM251557	Complex I RNAi Mutant 3	C. elegans young adult whole worms complex RNAi mutant
GSM251558	Complex I RNAi Mutant 4	C. elegans young adult whole worms complex RNAi mutant
GSM251559	Complex I RNAi Mutant 5	C. elegans young adult whole worms complex RNAi mutant
GSM272398	Sham (de_Pomerai_1_S1_C.Elegans)	S1_C.Elegans sham exposed
GSM272399	Microwave (de_Pomerai_2_E1_C.Elegans)	2_E1_C.Elegans microwave exposed
GSM272400	Sham (de_Pomerai_3_S2_C.Elegans)	3_S2_C.Elegans Sham exposed
GSM272401	Microwave (de_Pomerai_4_E2_C.Elegans)	4_E2_C.Elegans microwave exposed
GSM272402	Sham (de_Pomerai_5_S3_C.Elegans)	5_S3_C.Elegans sham exposed
GSM272403	Microwave (de_Pomerai_6_E3_C.Elegans)	6_E3_C.Elegans microwave exposed
GSM272404	Sham (de_Pomerai_7_S4_C.Elegans)	7_S4_C.Elegans sham exposed
GSM272405	Microwave (de_Pomerai_8_E4_C.Elegans)	8_E4_C.Elegans microwave exposed
GSM272406	Sham (de_Pomerai_9_S5_C.Elegans)	9_S5_C.Elegans sham exposed
GSM272407	Microwave (de_Pomerai_10_E5_C.Elegans)	10_E5_C.Elegans microwave exposed
GSM279203	embryo 2 hr before hatching	C. elegans 3-fold embryo
GSM279204	L1 larvae 0 hr after hatching in the absence of food	C. elegans 0 hr L1 arrest
GSM279205	L1 larvae 1 hr after hatching in the absence of food	C. elegans 1 hr L1 arrest
GSM279206	L1 larvae 3 hr after hatching in the absence of food	C. elegans 3 hr L1 arrest
GSM279207	L1 larvae 6 hr after hatching in the absence of food	C. elegans 6 hr L1 arrest
GSM279208	L1 larvae 12 hr after hatching in the absence of food	C. elegans 12 hr L1 arrest
GSM279209	L1 larvae 15 hr after hatching in the absence of food	C. elegans 15 hr L1 arrest
GSM279210	L1 larvae 24 hr after hatching in the absence of food	C. elegans 24 hr L1 arrest
GSM279211	L1 larvae 0 hr after hatching in the presence of food	C. elegans L1 0 hr after hatching
GSM279212	L1 larvae 1 hr after hatching in the presence of food	C. elegans L1 1 hr after hatching
GSM279213	L1 larvae 3 hr after hatching in the presence of food	C. elegans L1 3 hr after hatching
GSM279214	L1 larvae 6 hr after hatching in the presence of food	C. elegans L1 6 hr after hatching
GSM279215	L1 larvae 12 hr after hatching in the presence of food	C. elegans L1 12 hr after hatching
GSM279216	L1-L2 larvae 15 hr after hatching in the presence of food	C. elegans L1 15 hr after hatching
GSM279217	L2 larvae 24 hr after hatching in the presence of food	C. elegans L1 24 hr after hatching
GSM279218	L1 larvae 3 hr after hatching in the absence of food in the alternative starvation buffer M9	C. elegans 3 hr L1 arrest in M9
GSM279219	L1 larvae starved for 12 hr after hatching and then fed for 3 hr	C. elegans L1 arrest 12 hr then fed 3 hr
GSM279220	L1 larvae fed for 12 hr after hatching and then starved for 3 hr	C. elegans L1 fed 12 rh then starved 3 hr
GSM309200	mefloquine_control-rep1	whole organism, mefloquine, control
GSM309201	mefloquine_low_dose-rep1	whole organism, mefloquine, 10 mg/L
GSM309202	mefloquine_mid_dose-rep1	whole organism, mefloquine, 250 mg/L
GSM309203	mefloquine_high_dose-rep1	whole organism, mefloquine, 500 mg/L
GSM309204	mefloquine_control-rep2	whole organism, mefloquine, control
GSM309205	mefloquine_low_dose-rep2	whole organism, mefloquine, 10 mg/L
GSM309206	mefloquine_mid_dose-rep2	whole organism, mefloquine, 250 mg/L
GSM309207	mefloquine_high_dose-rep2	whole organism, mefloquine, 500 mg/L
GSM309208	mefloquine_control-rep3	whole organism, mefloquine, control
GSM309209	mefloquine_low_dose-rep3	whole organism, mefloquine, 10 mg/L
GSM309210	mefloquine_mid_dose-rep3	whole organism, mefloquine, 250 mg/L
GSM309211	mefloquine_high_dose-rep3	whole organism, mefloquine, 500 mg/L
GSM309212	dichlorvos_control-rep1	whole organism, dichlorvos, control
GSM309213	dichlorvos_low_dose-rep1	whole organism, dichlorvos, 3 mg/L
GSM309214	dichlorvos_mid_dose-rep1	whole organism, dichlorvos, 15 mg/L
GSM309215	dichlorvos_high_dose-rep1	whole organism, dichlorvos, 50 mg/L
GSM309216	dichlorvos_control-rep2	whole organism, dichlorvos, control
GSM309217	dichlorvos_low_dose-rep2	whole organism, dichlorvos, 3 mg/L
GSM309218	dichlorvos_mid_dose-rep2	whole organism, dichlorvos, 15 mg/L
GSM309219	dichlorvos_high_dose-rep2	whole organism, dichlorvos, 50 mg/L
GSM309220	dichlorvos_control-rep3	whole organism, dichlorvos, control
GSM309221	dichlorvos_low_dose-rep3	whole organism, dichlorvos, 3 mg/L
GSM309222	dichlorvos_mid_dose-rep3	whole organism, dichlorvos, 15 mg/L
GSM309223	dichlorvos_high_dose-rep3	whole organism, dichlorvos, 50 mg/L
GSM309224	fenamiphos_control-rep1	whole organism, fenamiphos, control
GSM309225	fenamiphos_low_dose-rep1	whole organism, fenamiphos, 10 mg/L
GSM309226	fenamiphos_mid_dose-rep1	whole organism, fenamiphos, 60 mg/L
GSM309227	fenamiphos_high_dose-rep1	whole organism, fenamiphos, 200 mg/L
GSM309228	fenamiphos_control-rep2	whole organism, fenamiphos, control
GSM309229	fenamiphos_low_dose-rep2	whole organism, fenamiphos, 10 mg/L
GSM309230	fenamiphos_mid_dose-rep2	whole organism, fenamiphos, 60 mg/L
GSM309231	fenamiphos_high_dose-rep2	whole organism, fenamiphos, 200 mg/L
GSM309232	fenamiphos_control-rep3	whole organism, fenamiphos, control
GSM309233	fenamiphos_low_dose-rep3	whole organism, fenamiphos, 10 mg/L
GSM309234	fenamiphos_mid_dose-rep3	whole organism, fenamiphos, 60 mg/L
GSM309235	fenamiphos_high_dose-rep3	whole organism, fenamiphos, 200 mg/L
GSM311471	N2-controlRNAi-fed-biological rep1	Wild Type N2, N2-controlRNAi-fed-biological rep1
GSM311472	N2-controlRNAi-fed-biological rep2	Wild Type N2, N2-controlRNAi-fed-biological rep2
GSM311473	N2-controlRNAi-fed-biological rep3	Wild Type N2, N2-controlRNAi-fed-biological rep3
GSM311474	N2-controlRNAi-fed-biological rep4	Wild Type N2, N2-controlRNAi-fed-biological rep4
GSM311475	N2-controlRNAi-fed-biological rep5	Wild Type N2, N2-controlRNAi-fed-biological rep5
GSM311476	N2-controlRNAi-fasting-biological rep1	Wild Type N2, N2-controlRNAi-fasting-biological rep1
GSM311477	N2-controlRNAi-fasting-biological rep2	Wild Type N2, N2-controlRNAi-fasting-biological rep2
GSM311478	N2-controlRNAi-fasting-biological rep3	Wild Type N2, N2-controlRNAi-fasting-biological rep3
GSM311479	N2-controlRNAi-fasting-biological rep4	Wild Type N2, N2-controlRNAi-fasting-biological rep4
GSM311480	N2-controlRNAi-fasting-biological rep5	Wild Type N2, N2-controlRNAi-fasting-biological rep5
GSM311481	N2-Cel-RhebRNAi-fed-biological rep1	Wild Type N2, N2-Cel-RhebRNAi-fed-biological rep1
GSM311482	N2-Cel-RhebRNAi-fed-biological rep2	Wild Type N2, N2-Cel-RhebRNAi-fed-biological rep2
GSM311483	N2-Cel-RhebRNAi-fed-biological rep3	Wild Type N2, N2-Cel-RhebRNAi-fed-biological rep3
GSM311484	N2-Cel-RhebRNAi-fed-biological rep4	Wild Type N2, N2-Cel-RhebRNAi-fed-biological rep4
GSM311485	N2-Cel-RhebRNAi-fasting-biological rep1	Wild Type N2, N2-Cel-RhebRNAi-fasting-biological rep1
GSM311486	N2-Cel-RhebRNAi-fasting-biological rep2	Wild Type N2, N2-Cel-RhebRNAi-fasting-biological rep2
GSM311487	N2-Cel-RhebRNAi-fasting-biological rep3	Wild Type N2, N2-Cel-RhebRNAi-fasting-biological rep3
GSM311488	N2-Cel-RhebRNAi-fasting-biological rep4	Wild Type N2, N2-Cel-RhebRNAi-fasting-biological rep4
GSM311489	N2-Cel-TORRNAi-fed-biological rep1	Wild Type N2, N2-Cel-TORRNAi-fed-biological rep1
GSM311490	N2-Cel-TORRNAi-fed-biological rep2	Wild Type N2, N2-Cel-TORRNAi-fed-biological rep2
GSM311491	N2-Cel-TORRNAi-fed-biological rep3	Wild Type N2, N2-Cel-TORRNAi-fed-biological rep3
GSM311492	N2-Cel-TORRNAi-fasting-biological rep1	Wild Type N2, N2-Cel-TORRNAi-fasting-biological rep1
GSM311493	N2-Cel-TORRNAi-fasting-biological rep2	Wild Type N2, N2-Cel-TORRNAi-fasting-biological rep2
GSM311494	N2-Cel-TORRNAi-fasting-biological rep3	Wild Type N2, N2-Cel-TORRNAi-fasting-biological rep3
GSM334303	Depomerai_heat_control_1	Depomerai_heat_control_1
GSM334304	Depomerai_heat_control_2	Depomerai_heat_control_2
GSM334305	Depomerai_heat_shock_1	Depomerai_heat_shock_1
GSM334306	Depomerai_heat_shock_2	Depomerai_heat_shock_2
GSM334715	wild-type, biological rep 1	L1-L2 stage nematodes, wild type
GSM334716	wild-type, biological rep 2	L1-L2 stage nematodes, wild type
GSM334717	wild-type, biological rep 3	L1-L2 stage nematodes, wild type
GSM334718	alg-1 mutant, biological rep 1	L1-L2 stage nematodes, alg-1 mutant
GSM334719	alg-1 mutant, biological rep 2	L1-L2 stage nematodes, alg-1 mutant
GSM334720	alg-1 mutant, biological rep 3	L1-L2 stage nematodes, alg-1 mutant
GSM334721	zfp-1 mutant, biological rep 1	L1-L2 stage nematodes, zfp-1 mutant
GSM334722	zfp-1 mutant, biological rep 2, technical rep 1	L1-L2 stage nematodes, zfp-1 mutant
GSM334723	zfp-1 mutant, biological rep 2, technical rep 2	L1-L2 stage nematodes, zfp-1 mutant
GSM334724	rde-4 mutant, biological rep 1	L1-L2 stage nematodes, rde-4 mutant
GSM334725	rde-4 mutant, biological rep 2	L1-L2 stage nematodes, rde-4 mutant
GSM334726	rde-4 mutant, biological rep 3	L1-L2 stage nematodes, rde-4 mutant
GSM334727	lin-35 mutant, biological rep 1	L1-L2 stage nematodes, lin-35 mutant
GSM334728	lin-35 mutant, biological rep 2, technical rep 1	L1-L2 stage nematodes, lin-35 mutant
GSM334729	lin-35 mutant, biological rep 2, technical rep 2	L1-L2 stage nematodes, lin-35 mutant
GSM365572	XO_TY2222-E_080307_A	embryo from worms grown on egg plates
GSM365573	XO_TY2222-E_080307_B	embryo from worms grown on egg plates
GSM365574	XO_TY2222-E_080307_C	embryo from worms grown on egg plates
GSM365575	XO_TY2222-E-022208_A	embryo from worms grown on egg plates
GSM365576	XO_TY2222-E-022208_B	embryo from worms grown on egg plates
GSM365577	XO_TY2222-E-022208_C	embryo from worms grown on egg plates
GSM365578	XO_TY2222-E-022208_D	embryo from worms grown on egg plates
GSM365579	XO_TY2222-E-022208_E	embryo from worms grown on egg plates
GSM365580	XX_WT-E_080307_A	embryo from worms grown on egg plates
GSM365581	XX_WT-E_080307_B	embryo from worms grown on egg plates
GSM365582	XX_WT-E_080307_C	embryo from worms grown on egg plates
GSM365583	XX_WT-E_090707_A	embryo from worms grown on egg plates
GSM365584	XX_WT-E_090707_B	embryo from worms grown on egg plates
GSM365585	XX_WT-E_090707_C	embryo from worms grown on egg plates
GSM365586	XX_SDC2Y93R-P-022208_A	embryo from worms grown on RNAi plates
GSM365587	XX_SDC2Y93R-P-022208_B	embryo from worms grown on RNAi plates
GSM365588	XX_SDC2Y93R-P-022208_C	embryo from worms grown on RNAi plates
GSM365589	XX_WT-P_081407_A	embryo from worms grown on RNAi plates
GSM365590	XX_WT-P_081407_B	embryo from worms grown on RNAi plates
GSM365591	XX_WT-P_081407_C	embryo from worms grown on RNAi plates
GSM365592	XX_DPY27-N_042807_A	embryo from worms grown on NG plates
GSM365593	XX_DPY27-N_042807_B	embryo from worms grown on NG plates
GSM365594	XX_DPY27-N_042807_C	embryo from worms grown on NG plates
GSM365595	XX_WT-N_080307_A	embryo from worms grown on NG plates
GSM365596	XX_WT-N_080307_B	embryo from worms grown on NG plates
GSM365597	XX_WT-N_080307_C	embryo from worms grown on NG plates
GSM375498	young adult_24hr AgNPs exposure_rep1	mRNA isolated from wildtype young adult
GSM375499	young adult_not exposured_rep1	mRNA isolated from wildtype young adult
GSM375500	young adult_24hr BPA exposure_rep1	mRNA isolated from wildtype young adult
GSM375501	young adult_24hr DEHP exposure_rep1	mRNA isolated from wildtype young adult
GSM375502	young adult_24hr NP exposure_rep1	mRNA isolated from wildtype young adult
GSM378577	glp-1_UV_2008_rep1	Young adult (24 h post-vulval crescent L4 stage) whole nematodes were reared at 25℃ and exposed to 50 J/m2 UVC radiation then frozen 3h later, experiment carried out in 2008
GSM378578	glp-1_UV_2008_rep2	Young adult (24 h post-vulval crescent L4 stage) whole nematodes were reared at 25℃ and exposed to 50 J/m2 UVC radiation then frozen 3h later, experiment carried out in 2008
GSM378579	N2_control_2007_rep2	Young adult (24 h post-vulval crescent L4 stage) whole nematodes were reared at 25℃ in control conditions, experiment carried out in 2007
GSM378580	N2_control_2007_rep1	Young adult (24 h post-vulval crescent L4 stage) whole nematodes were reared at 25℃ in control conditions, experiment carried out in 2007
GSM378581	N2_UV_2007_rep2	Young adult (24 h post-vulval crescent L4 stage) whole nematodes were reared at 25℃ and exposed to 50 J/m2 UVC radiation then frozen 3h later, experiment carried out in 2007
GSM378582	N2_UV_2007_rep1	Young adult (24 h post-vulval crescent L4 stage) whole nematodes were reared at 25℃ and exposed to 50 J/m2 UVC radiation then frozen 3h later, experiment carried out in 2007
GSM378583	glp-1_control_2007_rep1	Young adult (24 h post-vulval crescent L4 stage) whole nematodes were reared at 25℃ in control conditions, experiment carried out in 2007
GSM378584	glp-1_control_2007_rep2	Young adult (24 h post-vulval crescent L4 stage) whole nematodes were reared at 25℃ in control conditions, experiment carried out in 2007
GSM378585	glp-1_UV_2007_rep1	Young adult (24 h post-vulval crescent L4 stage) whole nematodes were reared at 25℃ and exposed to 50 J/m2 UVC radiation then frozen 3h later, experiment carried out in 2007
GSM378586	glp-1_UV_2007_rep2	Young adult (24 h post-vulval crescent L4 stage) whole nematodes were reared at 25℃ and exposed to 50 J/m2 UVC radiation then frozen 3h later, experiment carried out in 2007
GSM378587	xpa-1_control_2007_rep1	Young adult (24 h post-vulval crescent L4 stage) whole nematodes were reared at 25℃ in control conditions, experiment carried out in 2007
GSM378588	xpa-1_control_2007_rep2	Young adult (24 h post-vulval crescent L4 stage) whole nematodes were reared at 25℃ in control conditions, experiment carried out in 2007
GSM378589	xpa-1_UV_2007_rep2	Young adult (24 h post-vulval crescent L4 stage) whole nematodes were reared at 25℃ and exposed to 50 J/m2 UVC radiation then frozen 3h later, experiment carried out in 2007
GSM378590	xpa-1_UV_2007_rep1	Young adult (24 h post-vulval crescent L4 stage) whole nematodes were reared at 25℃ and exposed to 50 J/m2 UVC radiation then frozen 3h later, experiment carried out in 2007
GSM378591	xpa-1_control_2008_rep1	Young adult (24 h post-vulval crescent L4 stage) whole nematodes were reared at 25℃ in control conditions, experiment carried out in 2008
GSM378592	xpa-1_control_2008_rep2	Young adult (24 h post-vulval crescent L4 stage) whole nematodes were reared at 25℃ in control conditions, experiment carried out in 2008
GSM378593	xpa-1_UV_2008_rep1	Young adult (24 h post-vulval crescent L4 stage) whole nematodes were reared at 25℃ and exposed to 50 J/m2 UVC radiation then frozen 3h later, experiment carried out in 2008
GSM378594	xpa-1_UV_2008_rep2	Young adult (24 h post-vulval crescent L4 stage) whole nematodes were reared at 25℃ and exposed to 50 J/m2 UVC radiation then frozen 3h later, experiment carried out in 2008
GSM378595	N2_control_2008_rep1	Young adult (24 h post-vulval crescent L4 stage) whole nematodes were reared at 25℃ in control conditions, experiment carried out in 2008
GSM378596	N2_control_2008_rep2	Young adult (24 h post-vulval crescent L4 stage) whole nematodes were reared at 25℃ in control conditions, experiment carried out in 2008
GSM378597	N2_UV_2008_rep2	Young adult (24 h post-vulval crescent L4 stage) whole nematodes were reared at 25℃ and exposed to 50 J/m2 UVC radiation then frozen 3h later, experiment carried out in 2008
GSM378598	N2_UV_2008_rep1	Young adult (24 h post-vulval crescent L4 stage) whole nematodes were reared at 25℃ and exposed to 50 J/m2 UVC radiation then frozen 3h later, experiment carried out in 2008
GSM378599	glp-1_control_2008_rep1	Young adult (24 h post-vulval crescent L4 stage) whole nematodes were reared at 25℃ in control conditions, experiment carried out in 2008
GSM378600	glp-1_control_2008_rep2	Young adult (24 h post-vulval crescent L4 stage) whole nematodes were reared at 25℃ in control conditions, experiment carried out in 2008
GSM389220	dbl-1 L4 worm, biological rep1	L4 worm
GSM389221	dbl-1 L4 worm, biological rep2	L4 worm
GSM389222	dbl-1 L4 worm, biological rep3	L4 worm
GSM389223	dbl-1 L4 worm, biological rep4	L4 worm
GSM389224	dbl-1 L4 worm, biological rep5	L4 worm
GSM389225	sma-6 L4 worm, biological rep1	L4 worm
GSM389226	sma-6 L4 worm, biological rep2	L4 worm
GSM389227	sma-6 L4 worm, biological rep3	L4 worm
GSM389228	sma-6 L4 worm, biological rep4	L4 worm
GSM389229	sma-6 L4 worm, biological rep5	L4 worm
GSM389230	sma-6 L4 worm, biological rep6	L4 worm
GSM39425	pp0-3	Staged C. elegans embryos
GSM39426	pp41-3	Staged C. elegans embryos
GSM39427	pp53-3	Staged C. elegans embryos
GSM39428	pp66-3	Staged C. elegans embryos
GSM39429	pp83-3	Staged C. elegans embryos
GSM39430	pp122-3	Staged C. elegans embryos
GSM39431	pp143-3	Staged C. elegans embryos
GSM39432	pp186-3	Staged C. elegans embryos
GSM39433	pp0-4	Staged C. elegans embryos
GSM39434	pp23-4	Staged C. elegans embryos
GSM39435	pp41-4	Staged C. elegans embryos
GSM39436	pp53-4	Staged C. elegans embryos
GSM39437	pp66-4	Staged C. elegans embryos
GSM39438	pp143-4	Staged C. elegans embryos
GSM39439	pp186-4	Staged C. elegans embryos
GSM39440	ms41-3	Staged C. elegans embryos
GSM39441	ms66-3	Staged C. elegans embryos
GSM39442	ms122-3	Staged C. elegans embryos
GSM39443	ms53-4	Staged C. elegans embryos
GSM39444	ms101-4	Staged C. elegans embryos
GSM39445	ms0-5	Staged C. elegans embryos
GSM39446	ms66-5	Staged C. elegans embryos
GSM39447	ms83-5	Staged C. elegans embryos
GSM39448	ms122-5	Staged C. elegans embryos
GSM39449	ms143-5	Staged C. elegans embryos
GSM39450	ms186-5	Staged C. elegans embryos
GSM39451	ms0-6	Staged C. elegans embryos
GSM39452	ms53-6	Staged C. elegans embryos
GSM39453	ms83-6	Staged C. elegans embryos
GSM39454	ms186-6	Staged C. elegans embryos
GSM39455	ms83-7	Staged C. elegans embryos
GSM39456	ms83-8	Staged C. elegans embryos
GSM39457	ms186-7	Staged C. elegans embryos
GSM39458	ms186-8	Staged C. elegans embryos
GSM39459	p23-2	Staged C. elegans embryos
GSM39460	p41-2	Staged C. elegans embryos
GSM39461	p53-2	Staged C. elegans embryos
GSM39462	p66-2	Staged C. elegans embryos
GSM39463	p83-2	Staged C. elegans embryos
GSM39464	p101-2	Staged C. elegans embryos
GSM39465	p122-2	Staged C. elegans embryos
GSM39466	p143-2	Staged C. elegans embryos
GSM39467	p186-2	Staged C. elegans embryos
GSM39468	p0-3	Staged C. elegans embryos
GSM39469	p23-3	Staged C. elegans embryos
GSM39470	p41-3	Staged C. elegans embryos
GSM39471	p53-3	Staged C. elegans embryos
GSM39472	p66-3	Staged C. elegans embryos
GSM39473	p101-3	Staged C. elegans embryos
GSM39474	p122-3	Staged C. elegans embryos
GSM39475	p143-3	Staged C. elegans embryos
GSM39476	p186-3	Staged C. elegans embryos
GSM39477	p0-4	Staged C. elegans embryos
GSM39478	p23-4	Staged C. elegans embryos
GSM39479	p41-4	Staged C. elegans embryos
GSM39480	p83-4	Staged C. elegans embryos
GSM39481	p101-4	Staged C. elegans embryos
GSM39482	p122-4	Staged C. elegans embryos
GSM39483	p143-4	Staged C. elegans embryos
GSM39484	p186-4	Staged C. elegans embryos
GSM39485	pp0-1	Staged C. elegans embryos
GSM39486	pp23-1	Staged C. elegans embryos
GSM39487	pp41-1	Staged C. elegans embryos
GSM39488	pp53-1	Staged C. elegans embryos
GSM39489	pp66-1	Staged C. elegans embryos
GSM39490	pp83-1	Staged C. elegans embryos
GSM39491	pp101-1	Staged C. elegans embryos
GSM39492	pp122-1	Staged C. elegans embryos
GSM39493	pp143-1	Staged C. elegans embryos
GSM39494	pp186-1	Staged C. elegans embryos
GSM39495	pp0-2	Staged C. elegans embryos
GSM39496	pp23-2	Staged C. elegans embryos
GSM39497	pp41-2	Staged C. elegans embryos
GSM39498	pp66-2	Staged C. elegans embryos
GSM39499	pp83-2	Staged C. elegans embryos
GSM39500	pp101-2	Staged C. elegans embryos
GSM39501	pp122-2	Staged C. elegans embryos
GSM39502	pp122-5	Staged C. elegans embryos
GSM39503	pp186-2	Staged C. elegans embryos
GSM39504	ms0-1	Staged C. elegans embryos
GSM39505	ms23-1	Staged C. elegans embryos
GSM39506	ms41-1	Staged C. elegans embryos
GSM39507	ms122-1	Staged C. elegans embryos
GSM39508	ms23-2	Staged C. elegans embryos
GSM39509	ms41-2	Staged C. elegans embryos
GSM39510	ms101-2	Staged C. elegans embryos
GSM39511	ms122-2	Staged C. elegans embryos
GSM39512	ms143-2	Staged C. elegans embryos
GSM39513	00B	Staged C. elegans embryos
GSM39514	00C	Staged C. elegans embryos
GSM39515	00P	Staged C. elegans embryos
GSM39516	Strain N2 (wild type) 23 minutes after the 4-cell embryonic stage at 22 degrees C	Staged C. elegans embryos
GSM39517	Strain N2 (wild type) 23 minutes after the 4-cell embryonic stage at 22 degrees C	Staged C. elegans embryos
GSM39518	Strain N2 (wild type) 23 minutes after the 4-cell embryonic stage at 22 degrees C	Staged C. elegans embryos
GSM39519	Strain N2 (wild type) 23 minutes after the 4-cell embryonic stage at 22 degrees C	Staged C. elegans embryos
GSM39520	Strain N2 (wild type) 41 minutes after the 4-cell embryonic stage at 22 degrees C	Staged C. elegans embryos
GSM39521	Strain N2 (wild type) 41 minutes after the 4-cell embryonic stage at 22 degrees C	Staged C. elegans embryos
GSM39522	Strain N2 (wild type) 53 minutes after the 4-cell embryonic stage at 22 degrees C	Staged C. elegans embryos
GSM39523	Strain N2 (wild type) 53 minutes after the 4-cell embryonic stage at 22 degrees C	Staged C. elegans embryos
GSM39524	Strain N2 (wild type) 53 minutes after the 4-cell embryonic stage at 22 degrees C	Staged C. elegans embryos
GSM39525	Strain N2 (wild type) 66 minutes after the 4-cell embryonic stage at 22 degrees C	Staged C. elegans embryos
GSM39526	Strain N2 (wild type) 66 minutes after the 4-cell embryonic stage at 22 degrees C	Staged C. elegans embryos
GSM39527	Strain N2 (wild type) 83 minutes after the 4-cell embryonic stage at 22 degrees C	Staged C. elegans embryos
GSM39528	Strain N2 (wild type) 83 minutes after the 4-cell embryonic stage at 22 degrees C	Staged C. elegans embryos
GSM39529	Strain N2 (wild type) 83 minutes after the 4-cell embryonic stage at 22 degrees C	Staged C. elegans embryos
GSM39530	Strain N2 (wild type) 66 minutes after the 4-cell embryonic stage at 22 degrees C	Staged C. elegans embryos
GSM39531	66I	Staged C. elegans embryos
GSM39532	101G	Staged C. elegans embryos
GSM39533	101R	Staged C. elegans embryos
GSM39534	122-1	Staged C. elegans embryos
GSM39535	122-4	Staged C. elegans embryos
GSM39536	143L	Staged C. elegans embryos
GSM39537	143M	Staged C. elegans embryos
GSM39538	143Q	Staged C. elegans embryos
GSM39539	Strain N2 (wild type) 186 minutes after the 4-cell embryonic stage at 22 degrees C	Staged C. elegans embryos
GSM39540	Strain N2 (wild type) 186 minutes after the 4-cell embryonic stage at 22 degrees C	Staged C. elegans embryos
GSM39541	Strain N2 (wild type) 186 minutes after the 4-cell embryonic stage at 22 degrees C	Staged C. elegans embryos
GSM39542	Strain N2 (wild type) 41 minutes after the 4-cell embryonic stage at 22 degrees C	Staged C. elegans embryos
GSM39543	Strain N2 (wild type) 53 minutes after the 4-cell embryonic stage at 22 degrees C	Staged C. elegans embryos
GSM39544	Strain N2 (wild type) 83 minutes after the 4-cell embryonic stage at 22 degrees C	Staged C. elegans embryos
GSM39545	101H	Staged C. elegans embryos
GSM39546	122-2	Staged C. elegans embryos
GSM39547	p66-1	Staged C. elegans embryos
GSM395631	N2-1	WT embryos, L1 and L2 larvae, whole animals
GSM395632	N2-2	WT embryos, L1 and L2 larvae, whole animals
GSM395633	N2-3	WT embryos, L1 and L2 larvae, whole animals
GSM395634	hlh-30(tm1978)-1	hlh-30(tm1978) embryos, L1 and L2 larvae, whole animals
GSM395635	hlh-30(tm1978)-2	hlh-30(tm1978) embryos, L1 and L2 larvae, whole animals
GSM395636	hlh-30(tm1978)-3	hlh-30(tm1978) embryos, L1 and L2 larvae, whole animals
GSM401793	MT_GFPp_rep1	GFP+ cells, mir-124 mutant embryos
GSM401794	MT_GFPm_rep1	GFP- cells, mir-124 mutant embryos
GSM401795	WT_GFPp_rep1	GFP+ cells, wild-type embryos
GSM401796	WT_GFPm_rep1	GFP- cells, wild-type embyros
GSM401797	MT_GFPp_rep2	GFP+ cells, mir-124 mutant embryos
GSM401798	MT_GFPm_rep2	GFP- cells, mir-124 mutant embryos
GSM401799	WT_GFPp_rep2	GFP+ cells, wild-type embryos
GSM401800	WT_GFPm_rep2	GFP- cells, wild-type embyros
GSM401801	MT_GFPp_rep3	GFP+ cells, mir-124 mutant embryos
GSM401802	MT_GFPm_rep3	GFP- cells, mir-124 mutant embryos
GSM401803	WT_GFPp_rep3	GFP+ cells, wild-type embryos
GSM401804	WT_GFPm_rep3	GFP- cells, wild-type embyros
GSM40306	tom-1(nu468) Sample 1	Whole animal, fourth larval stage
GSM40307	tom-1(nu468) Sample 2	Whole animal, fourth larval stage
GSM40308	Wild type Sample 1	Whole animal, fourth larval stage
GSM40309	Wild type Sample 2	Whole animal, fourth larval stage
GSM40310	Wild type Sample 3	Whole animal, fourth larval stage
GSM40311	Wild type Sample 4	Whole animal, fourth larval stage
GSM40312	unc-43(n1186) Sample 1	Whole animal, fourth larval stage
GSM40313	unc-43(n1186) Sample 2	Whole animal, fourth larval stage
GSM40314	unc-43(n1186) Sample 3	Whole animal, fourth larval stage
GSM412179	nth-1_1	nth-1 mutant
GSM412180	nth-1_2	nth-1 mutant
GSM412181	nth-1_3	nth-1 mutant
GSM412182	nth-1;xpa-1_1	nth-1;xpa-1 mutant
GSM412183	nth-1;xpa-1_2	nth-1;xpa-1 mutant
GSM412184	xpa-1_1	xpa-1 mutant
GSM412185	xpa-1_2	xpa-1 mutant
GSM412186	N2_1	wild-type, N2_1
GSM412187	N2_2	wild-type, N2_2
GSM419959	Wild-type young adult biological rep 3	adult worm
GSM419960	Wild-type young adult biological rep 4	adult worm
GSM419961	Wild-type young adult biological rep 5	adult worm
GSM419962	Wild-type young adult biological rep 6	adult worm
GSM419963	fer-1 (hc1ts) mutant young adult biological rep 1	adult worm
GSM419964	fer-1 (hc1ts) mutant young adult biological rep 2	adult worm
GSM419965	fer-1 (hc1ts) mutant young adult biological rep 5	adult worm
GSM419966	fer-1 (hc1ts) mutant young adult biological rep 6	adult worm
GSM419967	fer-1 (hc24ts) mutant young adult biological rep 1	adult worm
GSM419968	fer-1 (hc24ts) mutant young adult biological rep 2	adult worm
GSM419969	fer-1 (hc24ts) mutant young adult biological rep 3	adult worm
GSM419970	fer-1 (hc24ts) mutant young adult biological rep 5	adult worm
GSM424141	control sample	C.elegans control exposure
GSM424142	bio-electrosprayed sample	C.elegans subjected to bio-electrospray
GSM424144	positive control (heat shock)	C.elegans heat shock exposure
GSM424861	C.elegans control sample replicate 1	C.elegans control exposure, replicate 1
GSM424862	C.elegans control sample replicate 2	C.elegans control exposure, replicate 2
GSM424863	C.elegans control sample replicate 3	C.elegans control exposure, replicate 3
GSM424864	C.elegans hydrogen sulfide sample replicate 1	C.elegans hydrogen sulfide exposure, replicate 1
GSM424865	C.elegans hydrogen sulfide sample replicate 2	C.elegans hydrogen sulfide exposure, replicate 2
GSM424866	C.elegans hydrogen sulfide sample replicate 3	C.elegans hydrogen sulfide exposure, replicate 3
GSM453398	WT Starved L1, biological rep1	Wild Type L1 animal
GSM453399	WT Starved L1, biological rep2	Wild Type L1 animal
GSM453400	WT Starved L1, biological rep3	Wild Type L1 animal
GSM453401	Ogt starved L1, biological replicate 1	ogt mutant L1 animal
GSM453402	Ogt starved L1, biological replicate 2	ogt mutant L1 animal
GSM453403	Ogt starved L1, biological replicate 3	ogt mutant L1 animal
GSM453404	Oga starved L1, biological replicate 1	oga mutant L1 animal
GSM453405	Oga starved L1, biological replicate 2	oga mutant L1 animall
GSM453406	Oga starved L1, biological replicate 3	oga mutant L1 animal
GSM453407	WT Fed L4, biological rep1	Wild Type L4 animal
GSM453408	WT Fed L4, biological rep2	Wild Type L4 animal
GSM453409	WT Fed L4, biological rep3	Wild Type L4 animal
GSM453410	Ogt Fed L4, biological replicate 1	ogt mutant L4 animal
GSM453411	Ogt Fed L4, biological replicate 2	ogt mutant L4 animal
GSM453412	Ogt Fed L4, biological replicate 3	ogt mutant L4 animal
GSM453413	Oga Fed L4, biological replicate 1	oga mutant L4 animal
GSM453414	Oga Fed L4, biological replicate 2	oga mutant L4 animall
GSM453415	Oga Fed L4, biological replicate 3	oga mutant L4 animal
GSM453876	Caenorhabditis elegans grown with sufficient Biotin 1	Caenorhabditis elegans in grown in minimal media with conditions of biotin sufficiency
GSM453877	Caenorhabditis elegans grown with sufficient Biotin 2	Caenorhabditis elegans in grown in minimal media with conditions of biotin sufficiency
GSM453878	Caenorhabditis elegans in biotin deficiency 1	Caenorhabditis elegans in grown in minimal media with conditions of biotin deficiency
GSM453879	Caenorhabditis elegans in biotin deficiency 2	Caenorhabditis elegans in grown in minimal media with conditions of biotin deficiency
GSM453880	Caenorhabditis elegans in biotin deficiency 3	Caenorhabditis elegans in grown in minimal media with conditions of biotin deficiency
GSM474531	ALG-1(-) 1	alg1(-) mutant, larval stage L4
GSM474532	ALG-1(-) 2	alg1(-) mutant, larval stage L4
GSM474533	ALG-1(-) 3	alg1(-) mutant, larval stage L4
GSM474534	WT1	wildtype , larval stage L4
GSM474535	WT2	wildtype , larval stage L4
GSM474536	WT3	wildtype , larval stage L4
GSM479867	N2 at iso, rep1	Synchronized and sorted N2 on 51 mM NaCl NGM
GSM479868	N2 at iso, rep2	Synchronized and sorted N2 on 51 mM NaCl NGM
GSM479869	N2 at iso, rep3	Synchronized and sorted N2 on 51 mM NaCl NGM
GSM479870	N2 at 200 for 15min, rep1	Synchronized and sorted N2 on 200 mM NaCl NGM for 15 min
GSM479871	N2 at 200 for 15min, rep2	Synchronized and sorted N2 on 200 mM NaCl NGM for 15 min
GSM479872	N2 at 200 for 15min, rep3	Synchronized and sorted N2 on 200 mM NaCl NGM for 15 min
GSM479873	N2 at 200 for 1 hour, rep1	Synchronized and sorted N2 on 200 mM NaCl NGM for 1 hour
GSM479874	N2 at 200 for 1 hour, rep2	Synchronized and sorted N2 on 200 mM NaCl NGM for 1 hour
GSM479875	N2 at 200 for 1 hour, rep3	Synchronized and sorted N2 on 200 mM NaCl NGM for 1 hour
GSM479876	N2 at 200 for 6 hours, rep1	Synchronized and sorted N2 on 200 mM NaCl NGM for 6 hours
GSM479877	N2 at 200 for 6 hours, rep2	Synchronized and sorted N2 on 200 mM NaCl NGM for 6 hours
GSM479878	N2 at 200 for 6 hours, rep3	Synchronized and sorted N2 on 200 mM NaCl NGM for 6 hours
GSM479879	N2 at 200 for 1 generation, rep1	Synchronized and sorted N2 on 200 mM NaCl NGM for 1 generation
GSM479880	N2 at 200 for 1 generation, rep2	Synchronized and sorted N2 on 200 mM NaCl NGM for 1 generation
GSM479881	N2 at 200 for 1 generation, rep3	Synchronized and sorted N2 on 200 mM NaCl NGM for 1 generation
GSM479882	osm-7(n1515) at iso, rep1	osm-7(n1515) on 51 mM NaCl NGM
GSM479883	osm-7(n1515) at iso, rep2	osm-7(n1515) on 51 mM NaCl NGM
GSM479884	osm-7(n1515) at iso, rep3	osm-7(n1515) on 51 mM NaCl NGM
GSM479885	osm-8(n1518) at iso, rep1	osm-8(n1518) on 51 mM NaCl NGM
GSM479886	osm-8(n1518) at iso, rep2	osm-8(n1518) on 51 mM NaCl NGM
GSM479887	osm-8(n1518) at iso, rep3	osm-8(n1518) on 51 mM NaCl NGM
GSM479888	osm-11(n1604) at iso, rep1	osm-11(n1604) on 51 mM NaCl NGM
GSM479889	osm-11(n1604) at iso, rep2	osm-11(n1604) on 51 mM NaCl NGM
GSM479890	osm-11(n1604) at iso, rep3	osm-11(n1604) on 51 mM NaCl NGM
GSM479891	dpy-9(e12) at iso, rep1	dpy-9(e12) on 51 mM NaCl NGM
GSM479892	dpy-9(e12) at iso, rep2	dpy-9(e12) on 51 mM NaCl NGM
GSM479893	dpy-9(e12) at iso, rep3	dpy-9(e12) on 51 mM NaCl NGM
GSM479894	dpy-10(e128) at iso, rep1	dpy-10(e128) on 51 mM NaCl NGM
GSM479895	dpy-10(e128) at iso, rep2	dpy-10(e128) on 51 mM NaCl NGM
GSM479896	dpy-10(e128) at iso, rep3	dpy-10(e128) on 51 mM NaCl NGM
GSM498038	FBF-GFP IP, biological replicate 1	C. elegans adult extracts used to immunoprecipitate FBF-GFP
GSM498039	TUB-GFP IP, biological replicate 1	C. elegans adult extracts used to immunoprecipitate TUB-GFP
GSM498040	FBF-GFP IP, biological replicate 2	C. elegans adult extracts used to immunoprecipitate FBF-GFP
GSM498041	TUB-GFP IP, biological replicate 2	C. elegans adult extracts used to immunoprecipitate TUB-GFP
GSM498042	FBF-GFP IP, biological replicate 3	C. elegans adult extracts used to immunoprecipitate FBF-GFP
GSM498043	TUB-GFP IP, biological replicate 3	C. elegans adult extracts used to immunoprecipitate TUB-GFP
GSM498044	FBF-GFP IP, biological replicate 4	C. elegans adult extracts used to immunoprecipitate FBF-GFP
GSM498045	TUB-GFP IP, biological replicate 4	C. elegans adult extracts used to immunoprecipitate TUB-GFP
GSM499032	control wild type N2_1	whole body L1 larvae
GSM499033	control wild type N2_2	whole body L1 larvae
GSM499034	control wild type N2_3	whole body L1 larvae
GSM499035	transgenic aex-3::his-SUMO-1 JS62_1	whole body L1 larvae
GSM499036	transgenic aex-3::his-SUMO-1 JS62_2	whole body L1 larvae
GSM499037	transgenic aex-3::his-SUMO-1 JS62_3	whole body L1 larvae
GSM499038	transgenic myo-4::his-SUMO-1 JS63_1	whole body L1 larvae
GSM499039	transgenic myo-4::his-SUMO-1 JS63_2	whole body L1 larvae
GSM499040	transgenic myo-4::his-SUMO-1 JS63_3	whole body L1 larvae
GSM501248	C. elegans N2_Y. pestis KIM5_24h_Sample A	C. elegans N2_Y. pestis KIM5_24h
GSM501268	C. elegans N2_Y. pestis KIM5_24h_Sample B	C. elegans N2_Y. pestis KIM5_24h
GSM501269	C. elegans N2_Y. pestis KIM5_24h_Sample C	C. elegans N2_Y. pestis KIM5_24h
GSM501270	C. elegans N2_E. coli OP50_24h_Sample A	C. elegans N2_E. coli OP50_24h
GSM501271	C. elegans N2_E. coli OP50_24h_Sample B	C. elegans N2_E. coli OP50_24h
GSM501272	C. elegans N2_E. coli OP50_24h_Sample C	C. elegans N2_E. coli OP50_24h
GSM529725	PVD and OLL neurons, biological rep1	Caenorhabditis elegans larvae at L3/L4 stage
GSM529726	PVD and OLL neurons, biological rep2	Caenorhabditis elegans larvae at L3/L4 stage
GSM529727	PVD and OLL neurons, biological rep3	Caenorhabditis elegans larvae at L3/L4 stage
GSM529728	L3/L4 stage whole animal reference, rep1	Caenorhabditis elegans larvae at L3/L4 stage
GSM529729	L3/L4 stage whole animal reference, rep2	Caenorhabditis elegans larvae at L3/L4 stage
GSM529730	L3/L4 stage whole animal reference, rep3	Caenorhabditis elegans larvae at L3/L4 stage
GSM534207	L1 larvae treated with let-418(RNAi), replicate 3	L1 larvae treated with let-418(RNAi)
GSM534208	L1 larvae treated with mep-1(RNAi), replicate 3	L1 larvae treated with mep-1(RNAi)
GSM534209	L1 larvae treated with gfp(RNAi), replicate 3	L1 larvae treated with gfp(RNAi)
GSM534210	L1 larvae treated with let-418(RNAi), replicate 2	L1 larvae treated with let-418(RNAi)
GSM534211	L1 larvae treated with mep-1(RNAi), replicate 2	L1 larvae treated with mep-1(RNAi)
GSM534212	L1 larvae treated with gfp(RNAi), replicate 2	L1 larvae treated with gfp(RNAi)
GSM534213	L1 larvae treated with let-418(RNAi), replicate 1	L1 larvae treated with let-418(RNAi)
GSM534214	L1 larvae treated with mep-1(RNAi), replicate 1	L1 larvae treated with mep-1(RNAi)
GSM534215	L1 larvae treated with gfp(RNAi), replicate 1	L1 larvae treated with gfp(RNAi)
GSM536248	ung-1, biological rep1	ung-1 mutant
GSM536249	ung-1, biological rep2	ung-1 mutant
GSM536250	ung-1, biological rep3	ung-1 mutant
GSM536251	wild type N2, biological rep1	wild type N2
GSM536252	wild type N2, biological rep2	wild type N2
GSM536253	wild type N2, biological rep3	wild type N2
GSM539007	Input_1	Whole worm lysate at young adult stage
GSM539008	Input_2	Whole worm lysate at young adult stage
GSM539009	Input_3	Whole worm lysate at young adult stage
GSM539010	aMYC_1	Whole worm lysate at young adult stage
GSM539011	aMYC_2	Whole worm lysate at young adult stage
GSM539012	aMYC_3	Whole worm lysate at young adult stage
GSM539013	aFLAG_1	Whole worm lysate at young adult stage
GSM539014	aFLAG_2	Whole worm lysate at young adult stage
GSM539015	aFLAG_3	Whole worm lysate at young adult stage
GSM539016	N2_aFLAG_1	Whole worm lysate at young adult stage
GSM539017	N2_aFLAG_2	Whole worm lysate at young adult stage
GSM539018	N2_aFLAG_3	Whole worm lysate at young adult stage
GSM539019	GGF_aFLAG_1	Whole worm lysate at young adult stage
GSM539020	GGF_aFLAG_2	Whole worm lysate at young adult stage
GSM539021	GGF_aFLAG_3	Whole worm lysate at young adult stage
GSM542288	albendazole exposure, biological rep 1	Adult C. elegans exposed to 300 碌g/ml ABZ and 1.5% v/v DMSO for 4 hrs
GSM542289	albendazole exposure, biological rep 2	Adult C. elegans exposed to 300 碌g/ml ABZ and 1.5% v/v DMSO for 4 hrs
GSM542290	albendazole exposure, biological rep 3	Adult C. elegans exposed to 300 碌g/ml ABZ and 1.5% v/v DMSO for 4 hrs
GSM542291	no albendazole exposure, biological rep 1	Adult C. elegans exposed to 1.5% v/v DMSO for 4 hrs
GSM542292	no albendazole exposure, biological rep 2	Adult C. elegans exposed to 1.5% v/v DMSO for 4 hrs
GSM542293	no albendazole exposure, biological rep 3	Adult C. elegans exposed to 1.5% v/v DMSO for 4 hrs
GSM542652	L4 larvae, biological rep1	C. elegans L4 larvae
GSM542653	L4 larvae, biological rep2	C. elegans L4 larvae
GSM542654	L4 larvae, biological rep3	C. elegans L4 larvae
GSM542655	day 6 adults, biological rep 1	C. elegans d6 adults
GSM542656	day 6 adults, biological rep 2	C. elegans d6 adults
GSM542657	day 6 adults, biological rep 3	C. elegans d6 adults
GSM542658	day 15 adults, biological rep 1	C. elegans d15 adults
GSM542659	day 15 adults, biological rep 2	C. elegans d15 adults
GSM542660	day 15 adults, biological rep 3	C. elegans d15 adults
GSM543285	CELEGANS_OP50_8H_REP1	Escherichia coli control, 8h
GSM543286	CELEGANS_OP50_8H_REP2	Escherichia coli control, 8h
GSM543287	CELEGANS_OP50_8H_REP3	Escherichia coli control, 8h
GSM543288	CELEGANS_RN6390_8H_REP1	Staphylococcus aureus infection, 8h
GSM543289	CELEGANS_RN6390_8H_REP2	Staphylococcus aureus infection, 8h
GSM543290	CELEGANS_RN6390_8H_REP3	Staphylococcus aureus infection, 8h
GSM562065	100ng/ml ivermectin exposure, biological rep 1	Adult C. elegans exposed to 100 ng/ml IVM and 0.001% v/v DMSO for 4 hrs
GSM562066	100ng/ml ivermectin exposure, biological rep 2	Adult C. elegans exposed to 100 ng/ml IVM and 0.001% v/v DMSO for 4 hrs
GSM562067	100ng/ml ivermectin exposure, biological rep 3	Adult C. elegans exposed to 100 ng/ml IVM and 0.001% v/v DMSO for 4 hrs
GSM562068	100ng/ml ivermectin exposure, biological rep 4	Adult C. elegans exposed to 100 ng/ml IVM and 0.001% v/v DMSO for 4 hrs
GSM562069	100ng/ml ivermectin exposure, biological rep 5	Adult C. elegans exposed to 100 ng/ml IVM and 0.001% v/v DMSO for 4 hrs
GSM562070	100ng/ml DMSO control, biological rep 1	Adult C. elegans exposed to 0.001% v/v DMSO for 4 hrs
GSM562071	100ng/ml DMSO control, biological rep 2	Adult C. elegans exposed to 0.001% v/v DMSO for 4 hrs
GSM562072	100ng/ml DMSO control, biological rep 3	Adult C. elegans exposed to 0.001% v/v DMSO for 4 hrs
GSM562073	100ng/ml DMSO control, biological rep 4	Adult C. elegans exposed to 0.001% v/v DMSO for 4 hrs
GSM562074	100ng/ml DMSO control, biological rep 5	Adult C. elegans exposed to 0.001% v/v DMSO for 4 hrs
GSM562075	1ug/ml ivermectin exposure, biological rep 1	Adult C. elegans exposed to 1 渭g/ml IVM and 0.01% v/v DMSO for 4 hrs
GSM562076	1ug/ml ivermectin exposure, biological rep 2	Adult C. elegans exposed to 1 渭g/ml IVM and 0.01% v/v DMSO for 4 hrs
GSM562077	1ug/ml ivermectin exposure, biological rep 3	Adult C. elegans exposed to 1 渭g/ml IVM and 0.01% v/v DMSO for 4 hrs
GSM562078	1ug/ml ivermectin exposure, biological rep 4	Adult C. elegans exposed to 1 渭g/ml IVM and 0.01% v/v DMSO for 4 hrs
GSM562079	1ug/ml ivermectin exposure, biological rep 5	Adult C. elegans exposed to 1 渭g/ml IVM and 0.01% v/v DMSO for 4 hrs
GSM562080	1ug/ml DMSO control, biological rep 1	Adult C. elegans exposed to 0.01% v/v DMSO for 4 hrs
GSM562081	1ug/ml DMSO control, biological rep 2	Adult C. elegans exposed to 0.01% v/v DMSO for 4 hrs
GSM562082	1ug/ml DMSO control, biological rep 3	Adult C. elegans exposed to 0.01% v/v DMSO for 4 hrs
GSM562083	1ug/ml DMSO control, biological rep 4	Adult C. elegans exposed to 0.01% v/v DMSO for 4 hrs
GSM562084	1ug/ml DMSO control, biological rep 5	Adult C. elegans exposed to 0.01% v/v DMSO for 4 hrs
GSM567790	young adult_not exposed_rep1	mRNA isolated from wildtype young adult, not exposed
GSM567791	young adult_24hr Benzene exposure_rep1	mRNA isolated from wildtype young adult, benzene
GSM567792	young adult_24hr Toluene exposure_rep1	mRNA isolated from wildtype young adult, toluene
GSM567793	young adult_24hr Formaldehyde exposure_rep1	mRNA isolated from wildtype young adult, formaldehyde
GSM567794	young adult_24hr BTF mix exposure_rep1	mRNA isolated from wildtype young adult, BTF mix
GSM587853	GLD-2 wt-IP, biological replicate 1	C. elegans wild-type adult extracts used to immunoprecipitate GLD-2
GSM587854	GLD-2 wt-IP, biological replicate 2	C. elegans wild-type adult extracts used to immunoprecipitate GLD-2
GSM587855	GLD-2 wt-IP, biological replicate 3	C. elegans wild-type adult extracts used to immunoprecipitate GLD-2
GSM587856	GLD-2 wt-IP, biological replicate 4	C. elegans wild-type adult extracts used to immunoprecipitate GLD-2
GSM587857	GLD-2 gld-2(RNAi)-IP, biological replicate 1	C. elegans gld-2(RNAi) adult extracts used to immunoprecipitate GLD-2
GSM587858	GLD-2 gld-2(RNAi)-IP, biological replicate 2	C. elegans gld-2(RNAi) adult extracts used to immunoprecipitate GLD-2
GSM587859	GLD-2 gld-2(RNAi)-IP, biological replicate 3	C. elegans gld-2(RNAi) adult extracts used to immunoprecipitate GLD-2
GSM587860	GLD-2 gld-2(RNAi)-IP, biological replicate 4	C. elegans gld-2(RNAi) adult extracts used to immunoprecipitate GLD-2
GSM587861	RNP-8 wt-IP, biological replicate 1	C. elegans wild-type adult extracts used to immunoprecipitate RNP-8
GSM587862	RNP-8 wt-IP, biological replicate 2	C. elegans wild-type adult extracts used to immunoprecipitate RNP-8
GSM587863	RNP-8 wt-IP, biological replicate 3	C. elegans wild-type adult extracts used to immunoprecipitate RNP-8
GSM587864	RNP-8 rnp-8(q784)-IP, biological replicate 1	C. elegans rnp-8(q784) adult extracts used to immunoprecipitate RNP-8
GSM587865	RNP-8 rnp-8(q784)-IP, biological replicate 2	C. elegans rnp-8(q784) adult extracts used to immunoprecipitate RNP-8
GSM587866	RNP-8 rnp-8(q784)-IP, biological replicate 3	C. elegans rnp-8(q784) adult extracts used to immunoprecipitate RNP-8
GSM587867	wild-type total RNA, biological replicate 1	C. elegans wild-type adult extracts
GSM587868	wild-type total RNA, biological replicate 2	C. elegans wild-type adult extracts
GSM587869	wild-type total RNA, biological replicate 3	C. elegans wild-type adult extracts
GSM587870	wild-type total RNA, biological replicate 4	C. elegans wild-type adult extracts
GSM587871	gld-2(RNAi), biological replicate 1	C. elegans gld-2(RNAi) adult extracts
GSM587872	gld-2(RNAi), biological replicate 2	C. elegans gld-2(RNAi) adult extracts
GSM587873	gld-2(RNAi), biological replicate 3	C. elegans gld-2(RNAi) adult extracts
GSM589315	Adult at T2 in LD, time-series experiment 3	C. elegans adults 2 hr time-point during LD entrainment
GSM589316	Adult at T6 in LD, time-series experiment 3	C. elegans adults 6 hr time-point during LD entrainment
GSM589317	Adult at T10 in LD, time-series experiment 3	C. elegans adults 10 hr time-point during LD entrainment
GSM589318	Adult at T14 in LD, time-series experiment 3	C. elegans adults 14 hr time-point during LD entrainment
GSM589319	Adult at T18 in LD, time-series experiment 3	C. elegans adults 18 hr time-point during LD entrainment
GSM589320	Adult at T22 in LD, time-series experiment 3	C. elegans adults 22 hr time-point during LD entrainment
GSM589321	Adult at T26 in DD, time-series experiment 2	C. elegans adults 26 hr time-point during DD free-running
GSM589322	Adult at T30 in DD, time-series experiment 2	C. elegans adults 30 hr time-point during DD free-running
GSM589323	Adult at T34 in DD, time-series experiment 2	C. elegans adults 34 hr time-point during DD free-running
GSM589324	Adult at T38 in DD, time-series experiment 2	C. elegans adults 38 hr time-point during DD free-running
GSM589325	Adult at T42 in DD, time-series experiment 2	C. elegans adults 42 hr time-point during DD free-running
GSM589326	Adult at T46 in DD, time-series experiment 2	C. elegans adults 46 hr time-point during DD free-running
GSM589327	Adult at T2 in LD, time-series experiment 4	C. elegans adults 2 hr time-point during LD entrainment
GSM589328	Adult at T6 in LD, time-series experiment 4	C. elegans adults 6 hr time-point during LD entrainment
GSM589329	Adult at T10 in LD, time-series experiment 4	C. elegans adults 10 hr time-point during LD entrainment
GSM589330	Adult at T14 in LD, time-series experiment 4	C. elegans adults 14 hr time-point during LD entrainment
GSM589331	Adult at T18 in LD, time-series experiment 4	C. elegans adults 18 hr time-point during LD entrainment
GSM589332	Adult at T22 in LD, time-series experiment 4	C. elegans adults 22 hr time-point during LD entrainment
GSM589333	Adult at T26 in DD, time-series experiment 4	C. elegans adults 26 hr time-point during DD free-running
GSM589334	Adult at T30 in DD, time-series experiment 4	C. elegans adults 30 hr time-point during DD free-running
GSM589335	Adult at T34 in DD, time-series experiment 4	C. elegans adults 34 hr time-point during DD free-running
GSM589336	Adult at T38 in DD, time-series experiment 4	C. elegans adults 38 hr time-point during DD free-running
GSM589337	Adult at T42 in DD, time-series experiment 4	C. elegans adults 42 hr time-point during DD free-running
GSM589338	Adult at T46 in DD, time-series experiment 4	C. elegans adults 46 hr time-point during DD free-running
GSM589339	Adult at T2 in LD, time-series experiment 6	C. elegans adults 2 hr time-point during LD entrainment
GSM589340	Adult at T6 in LD, time-series experiment 6	C. elegans adults 6 hr time-point during LD entrainment
GSM589341	Adult at T10 in LD, time-series experiment 6	C. elegans adults 10 hr time-point during LD entrainment
GSM589342	Adult at T14 in LD, time-series experiment 6	C. elegans adults 14 hr time-point during LD entrainment
GSM589343	Adult at T18 in LD, time-series experiment 6	C. elegans adults 18 hr time-point during LD entrainment
GSM589344	Adult at T22 in LD, time-series experiment 6	C. elegans adults 22 hr time-point during LD entrainment
GSM589345	Adult at T26 in DD, time-series experiment 6	C. elegans adults 26 hr time-point during DD free-running
GSM589346	Adult at T30 in DD, time-series experiment 6	C. elegans adults 30 hr time-point during DD free-running
GSM589347	Adult at T34 in DD, time-series experiment 6	C. elegans adults 34 hr time-point during DD free-running
GSM589348	Adult at T38 in DD, time-series experiment 6	C. elegans adults 38 hr time-point during DD free-running
GSM589349	Adult at T42 in DD, time-series experiment 6	C. elegans adults 42 hr time-point during DD free-running
GSM589350	Adult at T46 in DD, time-series experiment 6	C. elegans adults 46 hr time-point during DD free-running
GSM589351	Adult at T2, non-entrained control time-series experiment 4	C. elegans adults 2 hr time-point during non-entrained DD
GSM589352	Adult at T6, non-entrained control time-series experiment 4	C. elegans adults 6 hr time-point during non-entrained DD
GSM589353	Adult at T10, non-entrained control time-series experiment 4	C. elegans adults 10 hr time-point during non-entrained DD
GSM589354	Adult at T14, non-entrained control time-series experiment 4	C. elegans adults 14 hr time-point during non-entrained DD
GSM589355	Adult at T18, non-entrained control time-series experiment 4	C. elegans adults 18 hr time-point during non-entrained DD
GSM589356	Adult at T22, non-entrained control time-series experiment 4	C. elegans adults 22 hr time-point during non-entrained DD
GSM589357	Adult at T2, non-entrained control time-series experiment 6	C. elegans adults 2 hr time-point during non-entrained DD
GSM589358	Adult at T10, non-entrained control time-series experiment 6	C. elegans adults 10 hr time-point during non-entrained DD
GSM589359	Adult at T14, non-entrained control time-series experiment 6	C. elegans adults 14 hr time-point during non-entrained DD
GSM589360	Adult at T18, non-entrained control time-series experiment 6	C. elegans adults 18 hr time-point during non-entrained DD
GSM589361	Adult at T22, non-entrained control time-series experiment 6	C. elegans adults 22 hr time-point during non-entrained DD
GSM589362	Adult at T2 in WC, time-series experiment 1	C. elegans adults 2 hr time-point during WC entrainment
GSM589363	Adult at T6 in WC, time-series experiment 1	C. elegans adults 6 hr time-point during WC entrainment
GSM589364	Adult at T10 in WC, time-series experiment 1	C. elegans adults 10 hr time-point during WC entrainment
GSM589365	Adult at T14 in WC, time-series experiment 1	C. elegans adults 14 hr time-point during WC entrainment
GSM589366	Adult at T18 in WC, time-series experiment 1	C. elegans adults 18 hr time-point during WC entrainment
GSM589367	Adult at T22 in WC, time-series experiment 1	C. elegans adults 22 hr time-point during WC entrainment
GSM589368	Adult at T2 in WC, time-series experiment 2	C. elegans adults 2 hr time-point during WC entrainment
GSM589369	Adult at T6 in WC, time-series experiment 2	C. elegans adults 6 hr time-point during WC entrainment
GSM589370	Adult at T10 in WC, time-series experiment 2	C. elegans adults 10 hr time-point during WC entrainment
GSM589371	Adult at T14 in WC, time-series experiment 2	C. elegans adults 14 hr time-point during WC entrainment
GSM589372	Adult at T18 in WC, time-series experiment 2	C. elegans adults 18 hr time-point during WC entrainment
GSM589373	Adult at T22 in WC, time-series experiment 2	C. elegans adults 22 hr time-point during WC entrainment
GSM589374	Adult at T2 in WC, time-series experiment 3	C. elegans adults 2 hr time-point during WC entrainment
GSM589375	Adult at T6 in WC, time-series experiment 3	C. elegans adults 6 hr time-point during WC entrainment
GSM589376	Adult at T10 in WC, time-series experiment 3	C. elegans adults 10 hr time-point during WC entrainment
GSM589377	Adult at T14 in WC, time-series experiment 3	C. elegans adults 14 hr time-point during WC entrainment
GSM589378	Adult at T18 in WC, time-series experiment 3	C. elegans adults 18 hr time-point during WC entrainment
GSM589379	Adult at T22 in WC, time-series experiment 3	C. elegans adults 22 hr time-point during WC entrainment
GSM589380	Adult at T26 in CC, time-series experiment 3	C. elegans adults 26 hr time-point during CC free-running
GSM589381	Adult at T30 in CC, time-series experiment 3	C. elegans adults 30 hr time-point during CC free-running
GSM589382	Adult at T34 in CC, time-series experiment 3	C. elegans adults 34 hr time-point during CC free-running
GSM589383	Adult at T38 in CC, time-series experiment 3	C. elegans adults 38 hr time-point during CC free-running
GSM589384	Adult at T42 in CC, time-series experiment 3	C. elegans adults 42 hr time-point during CC free-running
GSM589385	Adult at T46 in CC, time-series experiment 3	C. elegans adults 46 hr time-point during CC free-running
GSM589386	Adult at T2 in WC, time-series experiment 4	C. elegans adults 2 hr time-point during WC entrainment
GSM589387	Adult at T6 in WC, time-series experiment 4	C. elegans adults 6 hr time-point during WC entrainment
GSM589388	Adult at T10 in WC, time-series experiment 4	C. elegans adults 10 hr time-point during WC entrainment
GSM589389	Adult at T14 in WC, time-series experiment 4	C. elegans adults 14 hr time-point during WC entrainment
GSM589390	Adult at T18 in WC, time-series experiment 4	C. elegans adults 18 hr time-point during WC entrainment
GSM589391	Adult at T22 in WC, time-series experiment 4	C. elegans adults 22 hr time-point during WC entrainment
GSM589392	Adult at T26 in CC, time-series experiment 4	C. elegans adults 26 hr time-point during CC free-running
GSM589393	Adult at T30 in CC, time-series experiment 4	C. elegans adults 30 hr time-point during CC free-running
GSM589394	Adult at T34 in CC, time-series experiment 4	C. elegans adults 34 hr time-point during CC free-running
GSM589395	Adult at T38 in CC, time-series experiment 4	C. elegans adults 38 hr time-point during CC free-running
GSM589396	Adult at T42 in CC, time-series experiment 4	C. elegans adults 42 hr time-point during CC free-running
GSM589397	Adult at T46 in CC, time-series experiment 4	C. elegans adults 46 hr time-point during CC free-running
GSM589398	Adult at T2 in WC, time-series experiment 6	C. elegans adults 2 hr time-point during WC entrainment
GSM589399	Adult at T6 in WC, time-series experiment 6	C. elegans adults 6 hr time-point during WC entrainment
GSM589400	Adult at T10 in WC, time-series experiment 6	C. elegans adults 10 hr time-point during WC entrainment
GSM589401	Adult at T14 in WC, time-series experiment 6	C. elegans adults 14 hr time-point during WC entrainment
GSM589402	Adult at T18 in WC, time-series experiment 6	C. elegans adults 18 hr time-point during WC entrainment
GSM589403	Adult at T22 in WC, time-series experiment 6	C. elegans adults 22 hr time-point during WC entrainment
GSM589404	Adult at T26 in CC, time-series experiment 6	C. elegans adults 26 hr time-point during CC free-running
GSM589405	Adult at T30 in CC, time-series experiment 6	C. elegans adults 30 hr time-point during CC free-running
GSM589406	Adult at T34 in CC, time-series experiment 6	C. elegans adults 34 hr time-point during CC free-running
GSM589407	Adult at T38 in CC, time-series experiment 6	C. elegans adults 38 hr time-point during CC free-running
GSM589408	Adult at T42 in CC, time-series experiment 6	C. elegans adults 42 hr time-point during CC free-running
GSM589409	Adult at T46 in CC, time-series experiment 6	C. elegans adults 46 hr time-point during CC free-running
GSM611230	young adult_0h MWCNT exposure_rep1	mRNA isolated from wildtype young adult, MWCNT, 0 hr
GSM611231	young adult_4hr MWCNT exposure_rep1	mRNA isolated from wildtype young adult, MWCNT, 4 hr
GSM611232	young adult_24hr MWCNT exposure_rep1	mRNA isolated from wildtype young adult, MWCNT, 24 hr
GSM627440	WT (1)	C. elegans L4 N2
GSM627441	WT (2)	C. elegans L4 N2
GSM627442	WT (3)	C. elegans L4 N2
GSM627443	crh-1 null (1)	C. elegans L4 crh-1 null
GSM627444	crh-1 null (2)	C. elegans L4 crh-1 null
GSM627445	crh-1 null (3)	C. elegans L4 crh-1 null
GSM627446	tax-6 null (1)	C. elegans L4 tax-6 null
GSM627447	tax-6 null (2)	C. elegans L4 tax-6 null
GSM627448	tax-6 null (3)	C. elegans L4 tax-6 null
GSM627449	aak-2 o/e (1)	C. elegans L4 aak-2 null
GSM627450	aak-2 o/e (2)	C. elegans L4 aak-2 null
GSM627451	aak-2 o/e (3)	C. elegans L4 aak-2 null
GSM627491	daf-19,daf-12#1	3-fold stage embryos
GSM627492	daf-19,daf-12#2	3-fold stage embryo
GSM627493	daf-19,daf-12#3	3-fold stage embryos
GSM627494	daf-19,daf-12#4	3-fold stage embryos
GSM627495	daf-12#1	3-fold stage embryos
GSM627496	daf-12#2	3-fold stage embryos
GSM627497	daf-12#3	3-fold stage embryos
GSM627498	daf-12#4	3-fold stage embryos
GSM627499	WT#1	3-fold stage embryos
GSM627500	WT#2	3-fold stage embryos
GSM627501	WT#3	3-fold stage embryos
GSM627502	WT#4	3-fold stage embryos
GSM634543	WT_fedL1_rep1	embryos from worms grown on NG plates
GSM634544	WT_fedL1_rep2	embryos from worms grown on NG plates
GSM634545	WT_fedL1_rep3	embryos from worms grown on NG plates
GSM635241	mixed embryo XX_WT-N_080307_A	embryo from worms grown on NG plates
GSM635242	mixed embryo XX_WT-N_080307_B	embryo from worms grown on NG plates
GSM635243	mixed embryo XX_WT-N_080307_C	embryo from worms grown on NG plates
GSM677582	C. albicans alive #1	C. albicans alive #1
GSM677583	C. albicans alive #2	C. albicans alive #2
GSM677584	C. albicans alive #3	C. albicans alive #3
GSM677585	Heat Killed C. albicans #1	Heat Killed C. albicans #1
GSM677586	Heat Killed C. albicans #2	Heat Killed C. albicans #2
GSM677587	Heat Killed C. albicans #3	Heat Killed C. albicans #3
GSM677588	Heat Killed E coli #1	Heat Killed E coli #1
GSM677589	Heat Killed E coli #2	Heat Killed E coli #2
GSM677590	Heat Killed E coli #3	Heat Killed E coli #3
GSM685476	N2, Fed 0 h, rep 1	N2, Fed 0 h
GSM685477	N2, Fed 0 h, rep 2	N2, Fed 0 h
GSM685478	N2, Fed 24 h, rep 1	N2, Fed 24 h
GSM685479	N2, Fed 24 h, rep 2	N2, Fed 24 h
GSM685480	N2, Fed 48 h, rep 1	N2, Fed 48 h
GSM685481	N2, Fed 48 h, rep 2	N2, Fed 48 h
GSM685482	N2, Fast 3 h, rep 1	N2, Fast 3 h
GSM685483	N2, Fast 3 h, rep 2	N2, Fast 3 h
GSM685484	N2, Fast 6 h, rep 1	N2, Fast 6 h
GSM685485	N2, Fast 6 h, rep 2	N2, Fast 6 h
GSM685486	N2, Fast 9 h, rep 1	N2, Fast 9 h
GSM685487	N2, Fast 9 h, rep 2	N2, Fast 9 h
GSM685488	N2, Fast 12 h, rep 1	N2, Fast 12 h
GSM685489	N2, Fast 12 h, rep 2	N2, Fast 12 h
GSM685490	N2, Fast 18 h, rep 1	N2, Fast 18 h
GSM685491	N2, Fast 18 h, rep 2	N2, Fast 18 h
GSM685492	N2, Fast 24 h, rep 1	N2, Fast 24 h
GSM685493	N2, Fast 24 h, rep 2	N2, Fast 24 h
GSM685494	N2, Fast 36 h, rep 1	N2, Fast 36 h
GSM685495	N2, Fast 36 h, rep 2	N2, Fast 36 h
GSM685496	N2, Fast 48 h, rep 1	N2, Fast 48 h
GSM685497	N2, Fast 48 h, rep 2	N2, Fast 48 h
GSM685498	N2, Fed , rep 1	N2, Fed
GSM685499	N2, Fed , rep 2	N2, Fed
GSM685500	N2, Fed , rep 3	N2, Fed
GSM685501	N2, Fast , rep 1	N2, Fast
GSM685502	N2, Fast , rep 2	N2, Fast
GSM685503	N2, Fast , rep 3	N2, Fast
GSM685504	kgb-1, Fed , rep 1	kgb-1, Fed
GSM685505	kgb-1, Fed , rep 2	kgb-1, Fed
GSM685506	kgb-1, Fed , rep 3	kgb-1, Fed
GSM685507	kgb-1, Fast , rep 1	kgb-1, Fast
GSM685508	kgb-1, Fast , rep 2	kgb-1, Fast
GSM685509	kgb-1, Fast , rep 3	kgb-1, Fast
GSM685510	jun-1, Fed , rep 1	jun-1, Fed
GSM685511	jun-1, Fed , rep 2	jun-1, Fed
GSM685512	jun-1, Fed , rep 3	jun-1, Fed
GSM685513	jun-1, Fast , rep 1	jun-1, Fast
GSM685514	jun-1, Fast , rep 2	jun-1, Fast
GSM685515	jun-1, Fast , rep 3	jun-1, Fast
GSM685516	daf-16, Fed , rep 1	daf-16, Fed
GSM685517	daf-16, Fed , rep 2	daf-16, Fed
GSM685518	daf-16, Fed , rep 3	daf-16, Fed
GSM685519	daf-16, Fast , rep 1	daf-16, Fast
GSM685520	daf-16, Fast , rep 2	daf-16, Fast
GSM685521	daf-16, Fast , rep 3	daf-16, Fast
GSM688037	wt, biological rep1	Wild-type animals infected with P. aeruginosa PA14 for 4 hours at 25℃ (total transcripts)
GSM688038	wt, biological rep2	Wild-type animals infected with P. aeruginosa PA14 for 4 hours at 25℃ (total transcripts)
GSM688039	wt, biological rep3	Wild-type animals infected with P. aeruginosa PA14 for 4 hours at 25℃ (total transcripts)
GSM688040	tag-24, biological rep1	tag-24 animals infected with P. aeruginosa PA14 for 4 hours at 25℃ (total transcripts)
GSM688041	tag-24, biological rep2	tag-24 animals infected with P. aeruginosa PA14 for 4 hours at 25℃ (total transcripts)
GSM688042	tag-24, biological rep3	tag-24 animals infected with P. aeruginosa PA14 for 4 hours at 25℃ (total transcripts)
GSM705443	wild-type N2 embryo 1	wild type embryos
GSM705444	wild-type N2 embryo 2	wild type embryos
GSM705445	wild-type N2 embryo 3	wild type embryos
GSM705446	lin-54(n2990) embryo 1	lin-54(n2990) mutant embryos
GSM705447	lin-54(n2990) embryo 2	lin-54(n2990) mutant embryos
GSM705448	lin-54(n2990) embryo 3	lin-54(n2990) mutant embryos
GSM705449	wild-type N2 dissected germline 1	wild type germline
GSM705450	wild-type N2 dissected germline 2	wild type germline
GSM705451	wild-type N2 dissected germline 3	wild type germline
GSM705452	lin-54(n3423) dissected germline 1	lin-54(n3423) mutant germline
GSM705453	lin-54(n3423) dissected germline 2	lin-54(n3423) mutant germline
GSM705454	lin-54(n3423) dissected germline 3	lin-54(n3423) mutant germline
GSM714598	Wild-type 0 h after shifting temperature rep1	Whole body before shifting temperature from 23 degrees to 17 degrees
GSM714599	Wild-type 4 h after shifting temperature rep1	Whole body at 4 h after shifting temperature from 23 degrees to 17 degrees
GSM714600	Wild-type 0 h after shifting temperature rep2	Whole body before shifting temperature from 23 degrees to 17 degrees
GSM714601	Wild-type 4 h after shifting temperature rep2	Whole body at 4 h after shifting temperature from 23 degrees to 17 degrees
GSM714602	Wild-type 0 h after shifting temperature rep3	Whole body before shifting temperature from 23 degrees to 17 degrees
GSM714603	Wild-type 4 h after shifting temperature rep3	Whole body at 4 h after shifting temperature from 23 degrees to 17 degrees
GSM714604	Wild-type 0 h after shifting temperature rep4	Whole body before shifting temperature from 23 degrees to 17 degrees
GSM714605	Wild-type 4 h after shifting temperature rep4	Whole body at 4 h after shifting temperature from 23 degrees to 17 degrees
GSM714606	Wild-type 1 h after shifting temperature rep1	Whole body at 1 h after shifting temperature from 23 degrees to 17 degrees
GSM714607	Wild-type 2 h after shifting temperature rep1	Whole body at 2 h after shifting temperature from 23 degrees to 17 degrees
GSM714608	Wild-type 1 h after shifting temperature rep2	Whole body at 1 h after shifting temperature from 23 degrees to 17 degrees
GSM714609	Wild-type 2 h after shifting temperature rep2	Whole body at 2 h after shifting temperature from 23 degrees to 17 degrees
GSM740996	C.elegans wild type raised in the absence of Cd, rep1	C.elegans control exposure
GSM741150	C.elegans wild type raised in the absence of Cd, rep2	C.elegans control exposure
GSM741151	C.elegans wild type raised in the absence of Cd, rep3	C.elegans control exposure
GSM741230	C.elegans wild type raised in the presence of Cd, rep1	C.elegans Cd exposure
GSM741231	C.elegans wild type raised in the presence of Cd, rep2	C.elegans Cd exposure
GSM741232	C.elegans wild type raised in the presence of Cd, rep3	C.elegans Cd exposure
GSM741233	C.elegans MT KO mtl-1,mtl-2(zs1), raised in the absence of Cd, rep1	C.elegans MT KO control exposure
GSM741234	C.elegans MT KO mtl-1,mtl-2(zs1), raised in the absence of Cd, rep2	C.elegans MT KO control exposure
GSM741235	C.elegans MT KO mtl-1,mtl-2(zs1), raised in the absence of Cd, rep3	C.elegans MT KO control exposure
GSM741236	C.elegans MT KO mtl-1,mtl-2(zs1) raised in the presence of Cd, rep1	C.elegans MT KO Cd exposure
GSM741237	C.elegans MT KO mtl-1,mtl-2(zs1) raised in the presence of Cd, rep2	C.elegans MT KO Cd exposure
GSM741238	C.elegans MT KO mtl-1,mtl-2(zs1) raised in the presence of Cd, rep3	C.elegans MT KO Cd exposure
GSM756612	L3 N2 (WT) E.V. #1	whole worm L3 lysates
GSM756613	L3 N2 (WT) E.V. #2	whole worm L3 lysates
GSM756614	L3 N2 (WT) E.V. #3	whole worm L3 lysates
GSM756615	L3 N2 (WT) ash-2 #1	whole worm L3 lysates
GSM756616	L3 N2 (WT) ash-2 #2	whole worm L3 lysates
GSM756617	L3 N2 (WT) ash-2 #3	whole worm L3 lysates
GSM756618	L3 glp-1 E.V. #1	whole worm L3 lysates
GSM756619	L3 glp-1 E.V. #2	whole worm L3 lysates
GSM756620	L3 glp-1 E.V. #3	whole worm L3 lysates
GSM756621	L3 glp-1 ash-2 #1	whole worm L3 lysates
GSM756622	L3 glp-1 ash-2 #2	whole worm L3 lysates
GSM756623	L3 glp-1 ash-2 #3	whole worm L3 lysates
GSM756685	Day 8 N2 (WT) E.V. #1	whole worm Day 8 lysates
GSM756686	Day 8 N2 (WT) E.V. #2	whole worm Day 8 lysates
GSM756687	Day 8 N2 (WT) ash-2 #1	whole worm Day 8 lysates
GSM756688	Day 8 N2 (WT) ash-2 #2	whole worm Day 8 lysates
GSM756689	Day 8 N2 (WT) ash-2 #3	whole worm Day 8 lysates
GSM756690	Day 8 glp-1 E.V. #1	whole worm Day 8 lysates
GSM756691	Day 8 glp-1 E.V. #2	whole worm Day 8 lysates
GSM756692	Day 8 glp-1 E.V. #3	whole worm Day 8 lysates
GSM756693	Day 8 glp-1 ash-2 #1	whole worm Day 8 lysates
GSM756694	Day 8 glp-1 ash-2 #2	whole worm Day 8 lysates
GSM756695	Day 8 glp-1 ash-2 #3	whole worm Day 8 lysates
GSM794220	Control, biological rep1	L2 larvae control treated with LL4440 empty plasmid processed similarly as corresponding experimental samples
GSM794221	Control, biological rep2	L2 larvae control treated with LL4440 empty plasmid processed similarly as corresponding experimental samples
GSM794222	Control, biological rep3	L2 larvae control treated with LL4440 empty plasmid processed similarly as corresponding experimental samples
GSM794223	Exerimental (nhr-23 RNAi), biological rep1	L2 larvae inhibited by nhr-23 RNAi
GSM794224	Exerimental (nhr-23 RNAi), biological rep2	L2 larvae inhibited by nhr-23 RNAi
GSM794225	Exerimental (nhr-23 RNAi), biological rep3	L2 larvae inhibited by nhr-23 RNAi
GSM800976	Larval Mutant, biological rep1	Larval mutant
GSM800977	Larval Mutant, biological rep2	Larval mutant
GSM800978	Adult Wild-type, biological rep1	Adult wild-type
GSM800979	Adult Wild-type, biological rep2	Adult wild-type
GSM800980	Larval Wild-type, biological rep1	Larval wild-type
GSM800981	Adult Mutant, biological rep1	Adult mutant
GSM800982	Adult Mutant, biological rep2	Adult mutant
GSM800983	Adult Mutant, biological rep3	Adult mutant
GSM800984	Larval Wild-type, biological rep2	Larval wild-type
GSM800985	Adult Wild-type, biological rep3	Adult wild-type
GSM803567	wildtype A-class, biological rep1	Caenorhabditis elegans larvae at L2 stage
GSM803568	wildtype A-class, biological rep2	Caenorhabditis elegans larvae at L2 stage
GSM803569	wildtype A-class, biological rep3	Caenorhabditis elegans larvae at L2 stage
GSM803570	unc-37(e262) A-class, biological rep1	Caenorhabditis elegans larvae at L2 stage
GSM803571	unc-37(e262) A-class, biological rep2	Caenorhabditis elegans larvae at L2 stage
GSM803572	unc-37(e262) A-class, biological rep3	Caenorhabditis elegans larvae at L2 stage
GSM805419	Control Replicate1	whole worms wild type
GSM805420	Control Replicate2	whole worms wild type
GSM805421	Control Replicate3	whole worms wild type
GSM805422	Au-NP Replicate1	whole worms wild type
GSM805423	Au-NP Replicate2	whole worms wild type
GSM805424	Au-NP Replicate3	whole worms wild type
GSM815851	WS5041 (mir 58(n4640); alg 1(tm492); opIs205). Replicate 1	mir-58(n4640) mutant expressing TAP::ALG-1
GSM815852	WS4303 (alg 1(tm492); opIs205). Replicate 1	NO miRNA mutation (WT) expressing TAP::ALG-1
GSM815853	WS5041 (mir 58(n4640); alg 1(tm492); opIs205). Replicate 2	mir-58(n4640) mutant expressing TAP::ALG-1
GSM815854	WS4303 (alg 1(tm492); opIs205). Replicate 2	NO miRNA mutation (WT) expressing TAP::ALG-1
GSM815855	WS5041 (mir 58(n4640); alg 1(tm492); opIs205). Replicate 3	mir-58(n4640) mutant expressing TAP::ALG-1
GSM815856	WS4303 (alg 1(tm492); opIs205). Replicate 3	NO miRNA mutation (WT) expressing TAP::ALG-1
GSM815900	C. elegans exposed to space condition, technical rep1	C. elegans exposed to space conditions
GSM815901	C. elegans exposed to space condition, technical rep2	C. elegans exposed to space conditions
GSM815902	C. elegans exposed to space condition, technical rep3	C. elegans exposed to space conditions
GSM815903	C. elegans ground control, technical rep1	C. elegans ground control
GSM815904	C. elegans ground control, technical rep2	C. elegans ground control
GSM815905	C. elegans ground control, technical rep3	C. elegans ground control
GSM840594	N2 exposed to CVD109, biological rep1	C. elegans after 18hours of exposure
GSM840595	N2 exposed to CVD109, biological rep2	C. elegans after 18hours of exposure
GSM840596	N2 exposed to CVD109, biological rep3	C. elegans after 18hours of exposure
GSM840597	N2 exposed to CVD110, biological rep1	C. elegans after 18hours of exposure
GSM840598	N2 exposed to CVD110, biological rep2	C. elegans after 18hours of exposure
GSM840599	N2 exposed to CVD110, biological rep3	C. elegans after 18hours of exposure
GSM840600	N2 exposed to hemolysin mutant of E7946, biological rep1	C. elegans after 18hours of exposure
GSM840601	N2 exposed to hemolysin mutant of E7946, biological rep2	C. elegans after 18hours of exposure
GSM840602	N2 exposed to hemolysin mutant of E7946, biological rep3	C. elegans after 18hours of exposure
GSM840603	N2 exposed to E7946, biological rep1	C. elegans after 18hours of exposure
GSM840604	N2 exposed to E7946, biological rep2	C. elegans after 18hours of exposure
GSM840605	N2 exposed to E7946, biological rep3	C. elegans after 18hours of exposure
GSM840606	N2 exposed to OP50(E.coli), biological rep1	C. elegans after 18hours of exposure
GSM840607	N2 exposed to OP50(E.coli), biological rep2	C. elegans after 18hours of exposure
GSM840608	N2 exposed to OP50(E.coli), biological rep3	C. elegans after 18hours of exposure
GSM842065	wild-type 1	mixed stages of C. elegans
GSM842066	wild-type 2	mixed stages of C. elegans
GSM842067	wild-type 3	mixed stages of C. elegans
GSM842068	tdp-1(ok803)	mixed stages of C. elegans
GSM842069	tdp-1(ok803) 2	mixed stages of C. elegans
GSM842070	tdp-1(ok803) 3	mixed stages of C. elegans
GSM849809	4uM-Con-1	1-4uM-Con-1
GSM849810	4uM-Con-2	2-4uM-Con-2
GSM849811	4uM-Con-3	3-4uM-Con-3
GSM849812	20uM-Con-1	4-20uM-Con-1
GSM849813	20uM-Con-2	5-20uM-Con-2
GSM849814	20uM-Con-3	6-20uM-Con-3
GSM849815	4uM-Exp1	7-4uM-Exp1
GSM849816	4uM-Exp2	8-4uM-Exp2
GSM849817	4uM-Exp3	9-4uM-Exp3
GSM849818	20uM-Exp1	10-20uM-Exp1
GSM849819	20uM-Exp2	11-20uM-Exp2
GSM849820	20uM-Exp3	12-20uM-Exp3
GSM866671	Q control_rep1	Q control_rep1
GSM866672	Q control_rep2	Q control_rep2
GSM866673	Q control_rep3	Q control_rep3
GSM866674	Q50_rep1	Q50_rep1
GSM866675	Q50_rep2	Q50_rep2
GSM866676	Q50_rep3	Q50_rep3
GSM866677	Q100_rep1	Q100_rep1
GSM866678	Q100_rep2	Q100_rep2
GSM866679	Q100_rep3	Q100_rep3
GSM866680	Q200_rep1	Q200_rep1
GSM866681	Q200_rep2	Q200_rep2
GSM866682	Q200_rep3	Q200_rep3
GSM866683	TA Control_rep1	TA Control_rep1
GSM866684	TA Control_rep2	TA Control_rep2
GSM866685	TA Control_rep3	TA Control_rep3
GSM866686	TA100_rep1	TA100_rep1
GSM866687	TA100_rep2	TA100_rep2
GSM866695	TA100_rep3	TA100_rep3
GSM866696	TA200_rep1	TA200_rep1
GSM866697	TA200_rep2	TA200_rep2
GSM866698	TA200_rep3	TA200_rep3
GSM866720	TA300_rep1	TA300_rep1
GSM866721	TA300_rep2	TA300_rep2
GSM866722	TA300_rep3	TA300_rep3
GSM866728	HF 3d control_rep1	HF 3d control_rep1
GSM866729	HF 3d control_rep2	HF 3d control_rep2
GSM866730	HF 3d control_rep3	HF 3d control_rep3
GSM866731	HF 3d_0.2_rep1	HF 3d_0.2_rep1
GSM866732	HF 3d_0.2_rep2	HF 3d_0.2_rep2
GSM866733	HF 3d_0.2_rep3	HF 3d_0.2_rep3
GSM866734	HF 3d_2.0_rep1	HF 3d_2.0_rep1
GSM866735	HF 3d_2.0_rep2	HF 3d_2.0_rep2
GSM866736	HF 3d_2.0_rep3	HF 3d_2.0_rep3
GSM866737	HF 11d control_rep1	HF 11d control_rep1
GSM866750	HF 11d control_rep2	HF 11d control_rep2
GSM866751	HF 11d control_rep3	HF 11d control_rep3
GSM866752	HF 11d_0.2_rep1	HF 11d_0.2_rep1
GSM866753	HF 11d_0.2_rep2	HF 11d_0.2_rep2
GSM866754	HF 11d_0.2_rep3	HF 11d_0.2_rep3
GSM866755	HF 11d_2.0_rep1	HF 11d_2.0_rep1
GSM866756	HF 11d_2.0_rep2	HF 11d_2.0_rep2
GSM866757	HF 11d_2.0_rep3	HF 11d_2.0_rep3
GSM866758	HFHQ 3d control_rep1	HF_HQ 3d control_rep1
GSM866759	HFHQ 3d control_rep2	HF_HQ 3d control_rep2
GSM866760	HFHQ 3d control_rep3	HF_HQ 3d control_rep3
GSM866761	HFHQ 3d_0.2_rep1	HF_HQ 3d_0.2_rep1
GSM866762	HFHQ 3d_0.2_rep2	HF_HQ 3d_0.2_rep2
GSM866763	HFHQ 3d_0.2_rep3	HF_HQ 3d_0.2_rep3
GSM866764	HFHQ 3d_2.0_rep1	HF_HQ 3d_2.0_rep1
GSM866765	HFHQ 3d_2.0_rep2	HF_HQ 3d_2.0_rep2
GSM866766	HFHQ 3d_2.0_rep3	HF_HQ 3d_2.0_rep3
GSM889558	Ground Control (operation site)	C.elegans N2 ground control
GSM889559	Ground Control (Tsukuba space center)	C.elegans N2 ground control (lab)
GSM889560	Space Flight	C.elegans N2 space flight
GSM889561	Clino Rotation	C.elegans N2 Clinorotation
GSM889562	Hyper Gravity	C.elegans N2 Hyper Gravity
GSM915201	DMSO G	DMSO G
GSM915202	DMSO H	DMSO H
GSM915203	DMSO I	DMSO I
GSM915204	RPW-24 G	RPW-24_G
GSM915205	RPW-24 H	RPW-24_H
GSM915206	RPW-24 I	RPW-24_I
GSM919250	N2 rep1	whole animal, wild-type, young adult
GSM919251	N2 rep2	whole animal, wild-type, young adult
GSM919252	N2 rep3	whole animal, wild-type, young adult
GSM919253	piwi n4357 n4358 rep1	whole animal, prg-1(n4357);prg-2(n4358) double mutant, young adult
GSM919254	piwi n4357 n4358 rep2	whole animal, prg-1(n4357);prg-2(n4358) double mutant, young adult
GSM919255	piwi n4357 n4358 rep3	whole animal, prg-1(n4357);prg-2(n4358) double mutant, young adult
GSM919256	piwi n4503 nDf57 rep1	whole animal, prg-1(n4503);prg-2(nDf57) double mutant, young adult
GSM919257	piwi n4503 nDf57 rep2	whole animal, prg-1(n4503);prg-2(nDf57) double mutant, young adult
GSM919258	piwi n4503 nDf57 rep3	whole animal, prg-1(n4503);prg-2(nDf57) double mutant, young adult
GSM936472	wild-type-control, biological rep1	wild-type worms on control(RNAi)
GSM936473	wild-type-treated, biological rep1	wild-type worms on spg-7(RNAi)
GSM936474	atfs-1(tm4525)-control, biological rep1	atfs-1(tm4525) worms on control(RNAi)
GSM936475	atfs-1(tm4525)-treated, biological rep1	atfs-1(tm4525) worms on spg-7l(RNAi)
GSM936476	wild-type-control, biological rep2	wild-type worms on control(RNAi)
GSM936477	wild-type-treated, biological rep2	wild-type worms on spg-7(RNAi)
GSM936478	atfs-1(tm4525)-control, biological rep2	atfs-1(tm4525) worms on control(RNAi)
GSM936479	atfs-1(tm4525)-treated, biological rep2	atfs-1(tm4525) worms on spg-7l(RNAi)
GSM936480	wild-type-control, biological rep3	wild-type worms on control(RNAi)
GSM936481	wild-type-treated, biological rep3	wild-type worms on spg-7(RNAi)
GSM936482	atfs-1(tm4525)-control, biological rep3	atfs-1(tm4525) worms on control(RNAi)
[truncated: 103 more rows]

## Sheet: SupportingTable 2
Datasets that have the highest ME value in a specific module
Module color	Max module expression induced by
coral2	GSM1018113
red	GSM1045587
skyblue3	GSM1111284
darkmagenta	GSM1250584
mediumpurple3	GSM1258146
blue	GSM1299515
pink	GSM1317885
cyan	GSM151745
lightcyan	GSM1841309
saddlebrown	GSM1841312
white	GSM1881724
darkorange2	GSM201995
lightyellow	GSM203611
skyblue	GSM203613
lightgreen	GSM203621
lightsteelblue1	GSM2092613
yellowgreen	GSM210110
darkgrey	GSM240705
plum2	GSM244209
green	GSM244261
darkslateblue	GSM279203
darkseagreen4	GSM334305
honeydew1	GSM334306
bisque4	GSM378584
ivory	GSM39471
grey60	GSM39500
royalblue	GSM39523
coral1	GSM39526
darkolivegreen	GSM39542
greenyellow	GSM401803
black	GSM453400
floralwhite	GSM453410
plum1	GSM474536
brown	GSM498040
lavenderblush3	GSM534208
turquoise	GSM539010
darkred	GSM539019
magenta	GSM627497
palevioletred3	GSM627502
brown4	GSM677584
darkorange	GSM705452
darkgreen	GSM714599
thistle1	GSM714599
lightcyan1	GSM756691
paleturquoise	GSM756694
antiquewhite4	GSM803571
lightpink4	GSM815905
navajowhite2	GSM936482

## Sheet: SupportingTable 3
Modular genes enriched within chromosome regions by Positional Gene Enrichment analysis in C. elegans
Module	Chromosome	Start	End	P value
Darkgreen	chr3	2512648	3643347	5.59e-10
Darkslateblue	chr5	9616056	9633326	7.09e-11
Honeydew1	chr2	1463345	1472260	9.78e-09
Magenta	chrX	4524239	6090471	4.9e-11
Paleturquoise	chrX	3441853	3446809	9.81e-10
	chrX	11879163	11883979	9.81e-10
Navajowhite2	chr2	2823757	4619800	1.15e-09
	chr2	4615677	4619800	1.54e-08
Lavederblush3	chr1	13104253	13138521	2.29e-11
	chr5	8726528	8762936	2.29e-11
	chr5	20559162	20569996	3.59e-10
Lightyellow	chr2	1440066	1863782	1.11e-27
	chr2	1649200	1726877	1.24e-20
	chr2	1649200	1656148	1.71e-07
	chr3	86780	172734	2.4e-10
	chr3	142163	172734	2.05e-09
	chr3	142163	146463	7.04e-08
	chr5	19236091	19330655	9.32e-17
Turquoise	chr1	12232712	12463325	6.58e-19
	chr2	12384629	12573529	5.16e-11
	chr2	3562760	3671056	6.81e-08
	chr5	2712087	3155172	2.06e-26
	chr5	16952127	17257135	1.71e-15
	chr5	491732	853109	5.04e-14
	chr5	15270147	15417616	5.73e-09
	chr5	3413344	3557778	1.03e-08
	chr5	1632017	1753856	1.51e-08
	chr5	15779693	15972579	1.63e-08
	chr5	7282416	7431012	2.84e-08
	chr5	16407963	16489104	3.63e-08
	chr5	17436985	17585876	4.04e-08

## Sheet: SupportingTable 4
Module network and connectivity
48 modules	New module color	ConnectivityNew
coral1	blue	3.56542
darkolivegreen	blue	3.46552
black	turquoise	3.44304
brown	yellow	3.3945
royalblue	blue	3.33446
plum1	green	2.66973
saddlebrown	turquoise	2.58292
bisque4	green	2.57422
darkorange	yellow	2.50126
magenta	red	2.05849
greenyellow	brown	2.0576
darkslateblue	red	1.98001
grey60	blue	1.94791
yellowgreen	turquoise	1.77637
darkred	yellow	1.7617
ivory	blue	1.7006
skyblue3	turquoise	1.68546
antiquewhite4	brown	1.64641
green	blue	1.57702
cyan	turquoise	1.52761
mediumpurple3	purple	1.52445
darkgrey	turquoise	1.47367
honeydew1	red	1.29004
lightcyan1	pink	1.25507
red	black	1.23258
paleturquoise	pink	1.21032
darkseagreen4	green	1.20298
lightcyan	turquoise	1.09276
lightyellow	blue	0.899522
darkmagenta	pink	0.868621
blue	black	0.856783
pink	yellow	0.777015
thistle1	magenta	0.746632
plum2	brown	0.743171
turquoise	greenyellow	0.743022
lightpink4	turquoise	0.733093
darkorange2	brown	0.706115
darkgreen	magenta	0.689762
palevioletred3	brown	0.647343
brown4	purple	0.646988
floralwhite	black	0.554135
lightsteelblue1	turquoise	0.527625
skyblue	blue	0.420721
white	turquoise	0.351069
lightgreen	brown	0.271034
navajowhite2	greenyellow	0.100642
lavenderblush3	turquoise	0.0995393
coral2	turquoise	0.0235235

## Sheet: SupportingTable 5
Our module results compared with reference[6]
Modules of our result (no. gene)	BP	CC	MF	Overlapping with six major modules identified in Kim study	Proportion in our module result
antiquewhite4(35)	ion transport(9.2E-7)	acetylcholine-gated channel complex(1.2E-4)	ion channel activity(2.9E-4)
bisque4(212)	proteolysis(2.2E-10)	peroxisome(3.4E-6)	serine-type carboxypeptidase activity（7.9E-14）
black（1173）	ion transport（3.3E-17）	plasma membrane（1.2E-16）	signal transducer activity（1.9E-13）
blue（930）	regulation of cell shape（4.4E-25）	extrinsic component of cytoplasmic side of plasma membrane（2.5E-14）	protein kinase activity（5.6E-23）
brown（933）	embryo development ending in birth or egg hatching（5.4E-43）	nucleus（9.5E-14）	protein binding（4.9E-10）
brown4（137）	embryo development ending in birth or egg hatching（3.6E-18）	cytoplasm（4.5E-18）	protein binding（6.8E-6）
coral1（153）	embryo development ending in birth or egg hatching（7.8E-12）	nucleus（3.0E-11）	protein binding（2.1E-2）
coral2（34）	body morphogenesis（2.6E-2）	collagen trimer（2.5E-25）	structural constituent of cuticle（1.3E-25）
cyan(219)	axon guidance(2.6E-7)	plasma membrane( 2.9E-3)	protein binding(5.2E-7)
darkgreen(160)	reproduction(2.8E-5)	cytoplasm(3.7E-3)	nucleotide binding(9.5E-5)
darkgrey(136)	neuropeptide signaling pathway(1.0E-9)	heterotrimeric G-protein complex(2.6E-5)	calcium ion binding(3.4E-4)	mod3	0.117647
darkmagenta(109)		extracellular space(1.5E-4)	iron ion binding(2.3E-2)
darkolivegreen(163)	embryo development ending in birth or egg hatching(4.6E-3)	nucleus(5.0E-3)	protein binding(1.6E-4)
darkorange(367)	embryo development ending in birth or egg hatching(3.9E-10)	mitochondrion(4.0E-4)
darkorange2(221)	innate immune response(6.4E-4)
darkred(167)	embryo development ending in birth or egg hatching(3.1E-11)	P granule(3.6E-4)
darkseagreen4(41)	nematode larval development(9.5E-8)	mitochondrion(6.0E-16)
darkslateblue(127)	endoplasmic reticulum unfolded protein response( 1.4E-4)	collagen trimer(1.1E-33)	structural constituent of cuticle(2.6E-33)
floralwhite(86)	pseudopodium(4.0E-3)
green(602)	embryo development ending in birth or egg hatching(4.5E-7)	nucleolus(1.8E-8)	RNA binding(1.2E-6)
greenyellow(389)	nonmotile primary cilium assembly(1.1E-29)	ciliary basal body(5.3E-19)	G-protein coupled receptor activity(1.3E-10)	mod2	0.255
grey60(522)	embryo development ending in birth or egg hatching( 7.8E-6)	nucleus(5.7E-16)	protein binding(1.3E-3)
honeydew1(44)	collagen and cuticulin-based cuticle development(5.1E-4)	collagen trimer(1.3E-25)	structural constituent of cuticle(1.6E-28)
ivory(95)	3'-UTR-mediated mRNA destabilization(2.4E-6)	nucleus(9.6E-7)	mRNA 3'-UTR binding(1.3E-4)	mod6	0.7579
lavenderblush3(46)		Cul3-RING ubiquitin ligase complex(3.1E-2)
lightcyan(213)	locomotion(5.9E-5)	axon(4.2E-5)	kinase activity(3.5E-5)
lightcyan1(98)	innate immune response(9.6E-38)	membrane raft(2.8E-17)	carbohydrate binding(2.3E-5)
lightgreen(189)		striated muscle dense body(3.8E-5)
lightpink4(49)	maturation of LSU-rRNA(9.3E-4)	nucleolus(3.3E-10)
lightsteelblue1(98)			zinc ion binding(3.4E-2)
lightyellow(184)
magenta(592)	molting cycle, collagen and cuticulin-based cuticle(3.0E-18)	extracellular region(9.4E-10)	structural constituent of cuticle(8.7E-7)	mod4	0.6841
mediumpurple3(100)	embryo development ending in birth or egg hatching(4.9E-16)	mitochondrion(3.8E-19)	threonine-type endopeptidase activity(3.9E-12)
navajowhite2(51)	proteolysis(6.3E-3)		carbohydrate binding(1.8E-10)
paleturquoise(114)	lipid transport(5.3E-4)	extracellular region(7.0E-16)	structural constituent of cuticle(1.0E-10)
palevioletred3(55)		membrane(3.6E-2)
pink(306)		endoplasmic reticulum(1.1E-2)
plum1(102)	ATP hydrolysis coupled proton transport(1.3E-13)	mitochondrion(5.3E-8)	proton-transporting ATPase activity, rotational mechanism(6.5E-12)
plum2(65)
red(591)	protein dephosphorylation(5.5E-12)	integral component of membrane(4.4E-3)	phosphoprotein phosphatase activity(6.4E-9)
royalblue(292)	embryo development ending in birth or egg hatching(4.8E-41)	nucleus(3.1E-34)	helicase activity(9.3E-8)
saddlebrown(123)	transforming growth factor beta receptor signaling pathway(1.2E-3)	axon(5.3E-8)	protein binding(8.4E-6)
skyblue(128)	nucleosome assembly(2.8E-5)	nucleosome(1.6E-5)	protein heterodimerization activity(2.6E-3)
skyblue3(104)
thistle1(58)	reproduction(2.7E-5)	nucleolus(2.5E-3)
turquoise(3211)	G-protein coupled receptor signaling pathway(1.8E-197)	G-protein coupled olfactory receptor activity(5.3E-133)	integral component of membrane(1.8E-258)	mod1	0.0533
white(131)	translation(1.5E-93)	ribosome(1.2E-123)	structural constituent of ribosome(1.7E-109)	mod5	0.687
yellowgreen(104)	ion transport(3.8E-5)	striated muscle dense body(4.0E-8)	actin binding(3.9E-4)

## Sheet: SupportingTable 6
Module genes and connectivity and their function annotation
EntrezGeneID	GeneSymbol	Wormbase	kTotal	kWithin	kOut	kDiff	Modulecolor	Description
24105312	unc-17	WBGene00006756	36.4935	4.37669	32.1169	-27.7402	antiquewhite4	Vesicular acetylcholine transporter unc-17
190619	sto-6	WBGene00006068	38.2913	3.8665	34.4248	-30.5583	antiquewhite4	STOmatin
185335	twk-30	WBGene00006682	15.9325	3.64853	12.284	-8.63546	antiquewhite4	TWiK family of potassium channels
172706	madd-4	WBGene00009958	28.1177	3.50148	24.6162	-21.1147	antiquewhite4	hypothetical protein
177379	unc-77	WBGene00006809	40.4557	3.42173	37.034	-33.6122	antiquewhite4	hypothetical protein
177547	flp-13	WBGene00001456	19.8156	2.9964	16.8192	-13.8228	antiquewhite4	SPSAVPLIRF-amide
176778	acc-4	WBGene00012099	42.2201	2.95194	39.2682	-36.3162	antiquewhite4	Acetylcholine-gated Chloride Channel
191090	cutl-19	WBGene00022533	16.9899	2.8092	14.1807	-11.3715	antiquewhite4	Cuticlin-like protein 19
192062	tsp-7	WBGene00006633	12.9427	2.80628	10.1364	-7.33016	antiquewhite4	Tetraspanin
187832	glb-22	WBGene00011251	10.1655	2.61098	7.55448	-4.9435	antiquewhite4	GLoBin related
175137	Y54E2A.10	WBGene00013195	13.4418	2.58797	10.8538	-8.26583	antiquewhite4	hypothetical protein
185844	F46C5.2	WBGene00009779	46.6549	2.54279	44.1121	-41.5693	antiquewhite4	hypothetical protein
180936	acr-2	WBGene00000042	31.0232	2.53886	28.4844	-25.9455	antiquewhite4	Acetylcholine receptor subunit beta-type acr-2
187626	twk-49	WBGene00019904	26.1026	2.41692	23.6857	-21.2688	antiquewhite4	TWiK family of potassium channels
174544	unc-4	WBGene00006744	5.86325	2.3731	3.49015	-1.11706	antiquewhite4	Homeobox protein unc-4
184180	F08D12.12	WBGene00017255	9.55306	2.28709	7.26597	-4.97888	antiquewhite4	hypothetical protein
185932	F47D12.3	WBGene00018560	9.8506	2.1504	7.7002	-5.5498	antiquewhite4	hypothetical protein
186082	F49H12.4	WBGene00018655	24.6458	2.03875	22.607	-20.5683	antiquewhite4	hypothetical protein
175438	hecw-1	WBGene00009738	14.5209	1.9284	12.5925	-10.6641	antiquewhite4	HECT, C2 and WW domain-containing ubiquitin ligase
188743	T22E5.1	WBGene00020690	11.2072	1.86014	9.34704	-7.4869	antiquewhite4	hypothetical protein
187422	M03E7.1	WBGene00019753	20.477	1.65104	18.826	-17.175	antiquewhite4	Major sperm protein
183348	C39F7.1	WBGene00016538	17.1933	1.54311	15.6502	-14.1071	antiquewhite4	hypothetical protein
177353	C06E7.2	WBGene00015539	22.1205	1.46331	20.6572	-19.1939	antiquewhite4	hypothetical protein
186247	F54E4.4	WBGene00010060	13.9453	1.44669	12.4986	-11.0519	antiquewhite4	hypothetical protein
188065	T04F8.3	WBGene00011442	19.9346	1.36503	18.5695	-17.2045	antiquewhite4	hypothetical protein
184752	lgc-31	WBGene00008997	16.5969	1.33755	15.2594	-13.9218	antiquewhite4	Ligand-Gated ion Channel
186551	lgc-30	WBGene00019069	41.2967	1.21287	40.0839	-38.871	antiquewhite4	Ligand-Gated ion Channel
184196	F08F3.1	WBGene00017260	34.8586	1.12554	33.7331	-32.6076	antiquewhite4	hypothetical protein
173464	Y39F10A.1	WBGene00021452	16.7339	1.07081	15.6631	-14.5923	antiquewhite4	hypothetical protein
177494	unc-8	WBGene00006748	31.1637	1.0359	30.1278	-29.0919	antiquewhite4	Degenerin unc-8
182183	C03H5.6	WBGene00015408	29.4174	1.02456	28.3929	-27.3683	antiquewhite4	hypothetical protein
174539	T10B9.9	WBGene00011678	36.4477	0.876941	35.5708	-34.6938	antiquewhite4	hypothetical protein
191761	shw-3	WBGene00004793	44.5506	0.855238	43.6954	-42.8401	antiquewhite4	SHaW family of potassium channels
187259	K10C9.1	WBGene00019623	24.3356	0.833546	23.5021	-22.6686	antiquewhite4	hypothetical protein
191597	acr-9	WBGene00000048	17.4684	0.702732	16.7657	-16.0629	antiquewhite4	AcetylCholine Receptor
180812	scav-1	WBGene00015389	25.1718	10.9596	14.2122	-3.25255	bisque4	SCAVenger receptor (CD36 family) related
259727	T25C12.3	WBGene00012018	20.1753	10.8579	9.31737	1.54054	bisque4	hypothetical protein
176793	ACT-5	WBGene00000067	26.946	10.5707	16.3753	-5.80452	bisque4	ACTin
179302	asp-2	WBGene00000215	20.5221	9.42324	11.0989	-1.67561	bisque4	ASpartyl Protease
174189	F32A5.3	WBGene00017969	24.0725	9.42141	14.6511	-5.22966	bisque4	Uncharacterized serine carboxypeptidase F32A5.3
180803	C26B9.5	WBGene00016134	21.5794	9.35654	12.2228	-2.86628	bisque4	hypothetical protein
180653	C18B2.5	WBGene00015956	33.4349	9.32289	24.112	-14.7891	bisque4	hypothetical protein
177760	T20D3.2	WBGene00011856	20.4846	9.23002	11.2546	-2.0246	bisque4	hypothetical protein
177740	pcp-3	WBGene00003958	21.9583	8.85295	13.1053	-4.25236	bisque4	Prolyl Carboxy Peptidase like
190223	gst-26	WBGene00001774	19.0794	8.76349	10.3159	-1.55245	bisque4	Glutathione S-Transferase
178844	T08H10.1	WBGene00020369	28.0607	8.74555	19.3151	-10.5696	bisque4	hypothetical protein
179034	lec-10	WBGene00002273	19.1067	8.56028	10.5464	-1.9861	bisque4	Galectin
180915	K10C2.1	WBGene00019617	24.9379	8.42612	16.5118	-8.08571	bisque4	Carboxypeptidase
172288	haf-9	WBGene00001819	27.6709	8.40522	19.2657	-10.8604	bisque4	HAlF transporter (PGP related)
180947	asp-3	WBGene00000216	19.2637	8.32634	10.9373	-2.61097	bisque4	Aspartic protease 3
176852	dsc-4	WBGene00001099	25.478	8.08868	17.3893	-9.30063	bisque4	Defecation Suppressor of Clk-1
174743	vha-6	WBGene00006915	18.1026	7.93552	10.1671	-2.2316	bisque4	V-type proton ATPase subunit a
173896	pho-1	WBGene00004020	21.3495	7.75177	13.5978	-5.84601	bisque4	Intestinal acid phosphatase
172390	lbp-6	WBGene00002258	17.407	7.66065	9.74632	-2.08568	bisque4	Fatty acid-binding protein homolog 6
175778	bas-1	WBGene00000239	21.4415	7.63399	13.8075	-6.17349	bisque4	Biogenic Amine Synthesis related
180613	drd-2	WBGene00018237	16.3981	7.62117	8.77689	-1.15572	bisque4	dietary restriction down regulated
176671	Y49E10.18	WBGene00013037	15.3378	7.57002	7.7678	-0.197779	bisque4	hypothetical protein
181144	nep-22	WBGene00020788	25.1845	7.39035	17.7942	-10.4038	bisque4	NEPrilysin metallopeptidase family
179642	mans-2	WBGene00008258	31.6322	7.3632	24.269	-16.9058	bisque4	Mannosyl-oligosaccharide 1,2-alpha-mannosidase C52E4.5
176136	K12H4.7	WBGene00019682	13.8637	7.19546	6.66821	0.527246	bisque4	Putative serine protease K12H4.7
180919	pepT-1	WBGene00003877	21.3499	7.17672	14.1731	-6.99642	bisque4	Peptide transporter family 1
178615	T21H3.1	WBGene00020662	15.4174	7.16763	8.24973	-1.0821	bisque4	hypothetical protein
173442	slc-36.2	WBGene00020837	30.3363	7.06045	23.2758	-16.2154	bisque4	SLC (SoLute Carrier) homolog
178678	T08B1.1	WBGene00020340	19.4424	7.04591	12.3965	-5.3506	bisque4	hypothetical protein
181605	F09B12.3	WBGene00008607	26.9857	7.00199	19.9837	-12.9818	bisque4	Putative phospholipase B-like 2
171639	haf-4	WBGene00001814	25.966	6.98627	18.9797	-11.9934	bisque4	HAlF transporter (PGP related)
180251	asp-1	WBGene00000214	19.3084	6.83381	12.4745	-5.64073	bisque4	ASpartyl Protease
180796	Y34B4A.9	WBGene00021325	17.0306	6.78734	10.2432	-3.45589	bisque4	hypothetical protein
177320	elo-5	WBGene00001243	12.7663	6.66134	6.10496	0.556382	bisque4	Elongation of very long chain fatty acids protein
174680	tba-4	WBGene00006530	21.7444	6.62614	15.1182	-8.49211	bisque4	TuBulin, Alpha
179490	F28H7.3	WBGene00009237	12.3008	6.51771	5.78306	0.734655	bisque4	hypothetical protein
179428	Lys-1	WBGene00003090	13.9466	6.5158	7.43076	-0.914963	bisque4	LYSozyme
177952	R09H10.5	WBGene00011182	13.1788	6.35376	6.82505	-0.47129	bisque4	hypothetical protein
181726	got-1.2	WBGene00020146	37.0879	6.33822	30.7497	-24.4114	bisque4	Probable aspartate aminotransferase, cytoplasmic
174242	nhx-2	WBGene00003730	17.0869	6.24227	10.8446	-4.60236	bisque4	Na(+)/H(+) exchanger protein 2
174934	dct-18	WBGene00010266	19.7434	6.15989	13.5835	-7.42365	bisque4	DAF-16/FOXO Controlled, germline Tumor affecting
176037	F56C9.7	WBGene00018951	13.1727	6.06523	7.10747	-1.04224	bisque4	hypothetical protein
177741	pcp-2	WBGene00003957	16.599	6.06261	10.5364	-4.4738	bisque4	Prolyl Carboxy Peptidase like
181572	Y16B4A.2	WBGene00012445	17.2589	6.02662	11.2323	-5.20569	bisque4	Carboxypeptidase
174927	clec-63	WBGene00009394	14.6444	5.99142	8.65302	-2.6616	bisque4	C-type LECtin
181063	C18A11.3	WBGene00015949	18.6497	5.95723	12.6925	-6.73527	bisque4	hypothetical protein
24104657	F56F10.1	WBGene00018984	12.0317	5.87426	6.15747	-0.283213	bisque4	Putative serine protease F56F10.1
177321	elo-6	WBGene00001244	12.8301	5.82894	7.00112	-1.17218	bisque4	Elongation of very long chain fatty acids protein 6
177897	gta-1	WBGene00001794	16.8135	5.82328	10.9902	-5.16691	bisque4	GABA TransAminase family
178532	elo-2	WBGene00001240	12.5566	5.75605	6.80052	-1.04447	bisque4	Elongation of very long chain fatty acids protein
175212	lec-6	WBGene00002269	14.6383	5.65922	8.97913	-3.31991	bisque4	Galectin
177911	Y43C5A.2	WBGene00012782	19.6242	5.61813	14.0061	-8.38796	bisque4	hypothetical protein
181666	Y7A5A.1	WBGene00012407	11.5829	5.50955	6.07333	-0.563777	bisque4	hypothetical protein
172919	Y106G6H.1	WBGene00013716	14.1094	5.49358	8.61581	-3.12223	bisque4	hypothetical protein
178339	ent-4	WBGene00008123	13.4738	5.31666	8.15712	-2.84046	bisque4	Equilibrative Nucleoside Transporter
190224	gst-28	WBGene00001776	15.2787	5.3133	9.96539	-4.65209	bisque4	Glutathione S-Transferase
179645	F57F5.1	WBGene00010204	11.8934	5.28119	6.61217	-1.33099	bisque4	hypothetical protein
176086	pcp-1	WBGene00003956	20.5511	5.1935	15.3576	-10.1641	bisque4	Putative serine protease pcp-1
174742	C05D12.3	WBGene00014666	10.8862	5.19293	5.69327	-0.500341	bisque4	hypothetical protein
179211	asp-5	WBGene00000218	12.9122	5.13415	7.7781	-2.64395	bisque4	ASpartyl Protease
179095	npa-1	WBGene00003786	21.3474	5.11872	16.2287	-11.1099	bisque4	Nematode Polyprotein Allergen related
186484	ttr-31	WBGene00010225	25.0961	5.06088	20.0353	-14.9744	bisque4	TransThyretin-Related family domain
175166	gst-27	WBGene00001775	11.2553	4.98779	6.26753	-1.27974	bisque4	Glutathione S-Transferase
191451	clec-187	WBGene00014137	12.7648	4.93166	7.83316	-2.9015	bisque4	C-type LECtin
180612	F28B4.3	WBGene00017892	9.79869	4.9095	4.88919	0.020302	bisque4	hypothetical protein
178783	F59B1.2	WBGene00019097	15.2183	4.9015	10.3168	-5.41527	bisque4	hypothetical protein
173772	pacs-1	WBGene00015116	12.2132	4.88496	7.32823	-2.44327	bisque4	Phosphoribosylaminoimidazole-succinocarboxamide synthase
183917	D1054.8	WBGene00008375	11.4929	4.78738	6.70554	-1.91815	bisque4	hypothetical protein
179209	asp-6	WBGene00000219	15.9757	4.77681	11.1989	-6.42211	bisque4	Aspartic protease 6
182581	C14A4.6	WBGene00007557	18.5162	4.73475	13.7815	-9.04671	bisque4	hypothetical protein
180718	asb-2	WBGene00000207	32.301	4.63889	27.6621	-23.0232	bisque4	ATP Synthase B homolog
181786	lec-9	WBGene00002272	11.9327	4.55879	7.37387	-2.81508	bisque4	Galectin
179346	K09G1.1	WBGene00010727	24.2793	4.47098	19.8083	-15.3373	bisque4	hypothetical protein
174996	nep-17	WBGene00010070	14.7309	4.40371	10.3272	-5.92345	bisque4	NEPrilysin metallopeptidase family
180758	R08E3.1	WBGene00019957	14.4406	4.3829	10.0577	-5.67482	bisque4	hypothetical protein
174757	ttr-18	WBGene00007142	19.916	4.3651	15.5509	-11.1858	bisque4	TransThyretin-Related family domain
178324	F52G2.3	WBGene00009943	19.603	4.33805	15.265	-10.9269	bisque4	hypothetical protein
177224	F19C7.1	WBGene00017591	9.45127	4.2821	5.16916	-0.887059	bisque4	hypothetical protein
181570	sucl-1	WBGene00007350	19.4846	4.26113	15.2234	-10.9623	bisque4	Probable succinyl-CoA ligase [ADP/GDP-forming] subunit alpha, mitochondrial
172006	inx-17	WBGene00002139	21.2587	4.23485	17.0239	-12.789	bisque4	Innexin-17
178951	hex-2	WBGene00015767	22.6209	4.22812	18.3928	-14.1646	bisque4	HEXosaminidase
176785	acs-5	WBGene00013575	16.6121	4.22646	12.3856	-8.15917	bisque4	fatty Acid CoA Synthetase family
176416	T16G12.1	WBGene00011803	15.4265	4.2089	11.2176	-7.00867	bisque4	hypothetical protein
173358	aex-5	WBGene00000088	19.1938	4.20286	14.9909	-10.7881	bisque4	hypothetical protein
180404	ugt-46	WBGene00015141	12.5955	4.1505	8.445	-4.2945	bisque4	Putative UDP-glucuronosyltransferase ugt-46
266646	sptl-2	WBGene00018398	14.9363	4.07379	10.8625	-6.7887	bisque4	Serine palmitoyltransferase 2
191838	srv-1	WBGene00005712	16.6756	4.01344	12.6622	-8.64874	bisque4	Serpentine receptor class V-1
180386	gcp-2.1	WBGene00020082	12.3306	3.99011	8.34048	-4.35036	bisque4	Glutamate carboxypeptidase 2 homolog
178041	B0035.13	WBGene00007112	10.4636	3.95563	6.50799	-2.55236	bisque4	hypothetical protein
174547	pho-11	WBGene00007331	9.71231	3.86427	5.84804	-1.98378	bisque4	Putative acid phosphatase 11
173702	W10G11.19	WBGene00021148	17.0765	3.86337	13.2131	-9.34976	bisque4	hypothetical protein
24104905	T19D12.1	WBGene00020576	16.8462	3.86214	12.984	-9.12188	bisque4	hypothetical protein
178725	gst-10	WBGene00001758	11.4068	3.82272	7.5841	-3.76137	bisque4	Glutathione S-Transferase
177787	elo-1	WBGene00001239	11.7214	3.80368	7.9177	-4.11402	bisque4	Elongation of very long chain fatty acids protein
181200	scav-5	WBGene00011076	8.19463	3.78771	4.40692	-0.619213	bisque4	SCAVenger receptor (CD36 family) related
178513	C49C3.4	WBGene00008194	10.4329	3.73093	6.70193	-2.971	bisque4	hypothetical protein
174009	R12C12.9	WBGene00020029	21.3641	3.7285	17.6356	-13.9071	bisque4	hypothetical protein
175613	ppat-1	WBGene00011407	7.99245	3.71092	4.28153	-0.57061	bisque4	Amidophosphoribosyltransferase
171934	ftn-2	WBGene00001501	11.7363	3.68809	8.04826	-4.36018	bisque4	Ferritin
173323	hprt-1	WBGene00013690	10.5835	3.6834	6.90008	-3.21669	bisque4	Hypoxanthine PhosphoRibosylTransferase homolog
180202	Y51A2D.18	WBGene00013083	11.1913	3.67863	7.51271	-3.83408	bisque4	hypothetical protein
175192	ads-1	WBGene00000081	14.9812	3.66269	11.3185	-7.6558	bisque4	Alkyldihydroxyacetonephosphate synthase
174140	art-1	WBGene00000198	10.3157	3.62884	6.68684	-3.05799	bisque4	Probable very-long-chain enoyl-CoA reductase art-1
178927	rhr-1	WBGene00004358	9.12437	3.62009	5.50428	-1.88418	bisque4	RH (Rhesus) antigen Related
174126	pmp-1	WBGene00004058	10.2924	3.61809	6.67429	-3.0562	bisque4	Peroxisomal Membrane Protein related
175777	C05D2.8	WBGene00015469	14.0602	3.57552	10.4847	-6.90915	bisque4	hypothetical protein
181646	gas-1	WBGene00001520	17.5512	3.56269	13.9885	-10.4258	bisque4	Probable NADH dehydrogenase [ubiquinone] iron-sulfur protein 2, mitochondrial
173848	aagr-2	WBGene00019895	10.7114	3.5188	7.19256	-3.67376	bisque4	Acid Alpha Glucosidase Relate
175895	let-767	WBGene00002891	8.39898	3.48348	4.9155	-1.43203	bisque4	Very-long-chain 3-oxooacyl-coA reductase let-767
177576	atic-1	WBGene00016957	10.281	3.48128	6.79971	-3.31843	bisque4	5-Aminoimidazole-4-carboxamide ribonucleotide formylTransferase/IMP Cyclohydrolase homolog
180950	dhs-28	WBGene00000991	11.6882	3.48051	8.20771	-4.72719	bisque4	DeHydrogenases, Short chain
178466	Y51H4A.24	WBGene00013118	10.3324	3.48035	6.85204	-3.37169	bisque4	hypothetical protein
187645	gst-36	WBGene00001784	18.0643	3.47223	14.5921	-11.1198	bisque4	Probable glutathione S-transferase gst-36
191734	nlt-1	WBGene00003773	13.7783	3.44635	10.3319	-6.88557	bisque4	Non-specific lipid-transfer protein-like 1
177632	aagr-1	WBGene00017071	7.58031	3.42229	4.15802	-0.735737	bisque4	Acid Alpha Glucosidase Relate
180450	abhd-3.2	WBGene00016644	7.49009	3.4131	4.07699	-0.663896	bisque4	ABHydrolase Domain containing homolog
187217	K09E2.3	WBGene00019572	17.4271	3.3587	14.0684	-10.7097	bisque4	hypothetical protein
177961	R102.4	WBGene00011291	11.5914	3.35661	8.23479	-4.87818	bisque4	hypothetical protein
189280	zip-3	WBGene00012330	13.2276	3.35511	9.87252	-6.51741	bisque4	bZIP transcription factor family
181016	PDB1.1	WBGene00019803	13.2903	3.34642	9.94385	-6.59743	bisque4	hypothetical protein
184873	F22H10.3	WBGene00017727	10.9592	3.34168	7.61748	-4.2758	bisque4	hypothetical protein
177368	C46G7.1	WBGene00016721	10.1389	3.33919	6.79975	-3.46056	bisque4	hypothetical protein
181182	ifp-1	WBGene00002067	35.0115	3.29538	31.7161	-28.4207	bisque4	Intermediate filament protein ifp-1
177798	F58G6.7	WBGene00010277	7.55891	3.29485	4.26405	-0.969203	bisque4	hypothetical protein
184847	cept-1	WBGene00009057	10.3878	3.29181	7.09601	-3.8042	bisque4	Choline/EthanolaminePhosphoTransferase
180641	glt-1	WBGene00001620	17.3303	3.28301	14.0473	-10.7643	bisque4	Excitatory amino acid transporter
174802	F13D12.6	WBGene00008741	7.97835	3.26995	4.7084	-1.43845	bisque4	Uncharacterized serine carboxypeptidase F13S12.6
175874	F42A10.6	WBGene00018342	9.06135	3.26104	5.80031	-2.53926	bisque4	hypothetical protein
178633	ges-1	WBGene00001578	11.077	3.23122	7.84582	-4.6146	bisque4	Gut esterase 1
187757	R09H10.3	WBGene00011181	9.35016	3.17821	6.17194	-2.99373	bisque4	Probable 5-hydroxyisourate hydrolase R09H10.3
191209	ZK6.11	WBGene00022645	7.26067	3.16259	4.09809	-0.935501	bisque4	hypothetical protein
181493	F55F3.2	WBGene00010116	7.76603	3.12555	4.64048	-1.51493	bisque4	Carboxylic ester hydrolase
179953	clec-56	WBGene00008595	8.59329	3.12157	5.47172	-2.35015	bisque4	C-type LECtin
176871	Y66H1A.5	WBGene00022047	17.1691	3.11818	14.051	-10.9328	bisque4	hypothetical protein
172603	dhs-3	WBGene00000967	7.12497	3.10173	4.02323	-0.921498	bisque4	DeHydrogenases, Short chain
180994	spp-5	WBGene00004990	9.73729	3.09164	6.64565	-3.55401	bisque4	SaPosin-like Protein family
178612	cpr-5	WBGene00000785	11.9212	3.07667	8.84455	-5.76788	bisque4	Cathepsin B-like cysteine proteinase 5
171967	clec-53	WBGene00020191	8.5234	3.06607	5.45733	-2.39125	bisque4	C-type LECtin
179963	pes-9	WBGene00003982	6.54242	3.02422	3.5182	-0.493986	bisque4	Patterned Expression Site
191343	aqp-11	WBGene00000179	8.55722	3.01328	5.54394	-2.53066	bisque4	AQuaPorin or aquaglyceroporin related
180301	pcp-4	WBGene00003959	9.18993	2.97962	6.21031	-3.23069	bisque4	Prolyl Carboxy Peptidase like
179831	T10G3.3	WBGene00011694	14.1558	2.97737	11.1785	-8.20109	bisque4	hypothetical protein
184165	pho-13	WBGene00008560	9.37013	2.95868	6.41145	-3.45278	bisque4	intestinal acid PHOsphatase
181429	scav-4	WBGene00008692	7.35379	2.95866	4.39513	-1.43646	bisque4	SCAVenger receptor (CD36 family) related
175385	pbo-1	WBGene00003941	13.6513	2.95286	10.6984	-7.74559	bisque4	hypothetical protein
178028	R07H5.8	WBGene00011128	14.0032	2.94362	11.0596	-8.11593	bisque4	hypothetical protein
176857	spl-1	WBGene00004981	6.36437	2.92706	3.4373	-0.510239	bisque4	Sphingosine-1-phosphate lyase
179478	T21C9.6	WBGene00011893	13.8864	2.9239	10.9626	-8.03865	bisque4	hypothetical protein
179047	K04A8.1	WBGene00019373	13.7326	2.89761	10.835	-7.93737	bisque4	hypothetical protein
186340	F55G11.8	WBGene00010128	7.93383	2.88282	5.05101	-2.16819	bisque4	hypothetical protein
180590	clec-265	WBGene00019738	6.9419	2.82489	4.11701	-1.29211	bisque4	C-type LECtin
181482	Y12A6A.1	WBGene00012439	12.93	2.82398	10.106	-7.28199	bisque4	hypothetical protein
180642	C12D12.1	WBGene00015713	7.3008	2.80329	4.49751	-1.69421	bisque4	hypothetical protein
192063	tsp-10	WBGene00006636	13.0147	2.79826	10.2164	-7.41817	bisque4	TetraSPanin family
179366	aqp-4	WBGene00000172	13.52	2.77613	10.7438	-7.96771	bisque4	AQuaPorin or aquaglyceroporin related
173389	sptl-1	WBGene00016020	7.43413	2.77087	4.66326	-1.89239	bisque4	Serine Palmitoyl Transferase famiLy
175908	C16A3.10	WBGene00015814	6.15014	2.75284	3.3973	-0.644458	bisque4	Probable ornithine aminotransferase, mitochondrial
180993	spp-3	WBGene00004988	7.91426	2.72774	5.18652	-2.45878	bisque4	SaPosin-like Protein family
188365	T10B10.8	WBGene00011684	15.5529	2.70924	12.8436	-10.1344	bisque4	hypothetical protein
185272	F35C11.4	WBGene00009403	18.9209	2.68275	16.2381	-13.5554	bisque4	hypothetical protein
179329	haao-1	WBGene00010595	9.17647	2.66878	6.50769	-3.83891	bisque4	3-hydroxyanthranilate 3,4-dioxygenase
180917	asp-14	WBGene00019619	8.39877	2.65492	5.74385	-3.08893	bisque4	ASpartyl Protease
174881	daf-22	WBGene00013284	10.2245	2.64068	7.5838	-4.94312	bisque4	Non-specific lipid-transfer protein-like 2
180728	amt-4	WBGene00000136	8.05805	2.62594	5.43211	-2.80617	bisque4	Ammonium transporter
174746	W02B12.1	WBGene00012201	8.18016	2.6163	5.56386	-2.94756	bisque4	hypothetical protein
180681	C16B8.3	WBGene00015823	12.1798	2.55539	9.62444	-7.06906	bisque4	hypothetical protein
191701	lbp-7	WBGene00002259	10.4233	2.50022	7.92304	-5.42283	bisque4	Fatty acid-binding protein homolog 7
172430	idhg-2	WBGene00016266	16.2751	2.49268	13.7824	-11.2897	bisque4	Isocitrate dehydrogenase [NAD] subunit, mitochondrial
183911	gst-42	WBGene00001790	7.65987	2.40669	5.25318	-2.8465	bisque4	Probable maleylacetoacetate isomerase
188513	hpo-8	WBGene00020517	6.13021	2.36365	3.76655	-1.4029	bisque4	Very-long-chain (3R)-3-hydroxyacyl-CoA dehydratase hpo-8
175938	ctsa-2	WBGene00021503	8.32465	2.35183	5.97282	-3.62099	bisque4	Carboxypeptidase
177968	T25B9.1	WBGene00012007	13.5811	2.33633	11.2447	-8.90842	bisque4	hypothetical protein
178960	gcst-1	WBGene00017765	7.29251	2.31944	4.97307	-2.65362	bisque4	Aminomethyltransferase
179247	asp-13	WBGene00017881	5.64399	2.3116	3.33239	-1.02079	bisque4	ASpartyl Protease
173818	F41C3.5	WBGene00018271	9.49524	2.29475	7.20049	-4.90574	bisque4	Uncharacterized serine carboxypeptidase F41C3.5
179330	acs-14	WBGene00008669	7.72686	2.27788	5.44898	-3.1711	bisque4	fatty Acid CoA Synthetase family
178692	ldp-1	WBGene00017719	8.28753	2.26754	6.01999	-3.75245	bisque4	Lipid DroPlet localized protein
175458	hmit-1.3	WBGene00010811	11.6948	2.24136	9.45348	-7.21212	bisque4	H(+) MyoInositol coTransporter
176473	hpd-1	WBGene00001993	8.21617	2.23811	5.97805	-3.73994	bisque4	4-hydroxyphenylpyruvate dioxygenase
179249	cln-3.3	WBGene00000541	8.56906	2.21386	6.3552	-4.14133	bisque4	Battenin
180940	slc-25A10	WBGene00019656	8.16416	2.20854	5.95562	-3.74707	bisque4	SLC (SoLute Carrier) homolog
180992	sur-5	WBGene00006351	5.96873	2.19585	3.77289	-1.57704	bisque4	Acetoacetyl-CoA synthetase
188266	spp-4	WBGene00004989	5.42218	2.15414	3.26804	-1.1139	bisque4	SaPosin-like Protein family
3896860	rft-1	WBGene00044637	9.69308	2.13862	7.55447	-5.41585	bisque4	RiboFlavin Transporter
184408	F13B6.2	WBGene00017417	7.37447	2.10676	5.26772	-3.16096	bisque4	hypothetical protein
171761	Y51F10.7	WBGene00021768	6.21847	2.10606	4.11241	-2.00636	bisque4	hypothetical protein
177017	vha-11	WBGene00006920	11.0896	2.10222	8.98737	-6.88515	bisque4	V-type proton ATPase subunit C
173162	acox-1	WBGene00008564	10.3837	2.10088	8.28282	-6.18194	bisque4	Acyl-coenzyme A oxidase
179043	acs-1	WBGene00018488	6.48607	2.03506	4.45101	-2.41595	bisque4	fatty Acid CoA Synthetase family
175822	dnpp-1	WBGene00017163	7.53528	2.03431	5.50096	-3.46665	bisque4	Aspartyl aminopeptidase
183512	C46F2.1	WBGene00016714	7.64935	1.99856	5.65079	-3.65222	bisque4	hypothetical protein
174155	cth-2	WBGene00022856	6.77745	1.99312	4.78433	-2.79121	bisque4	Putative cystathionine gamma-lyase 2
173300	ech-7	WBGene00001156	4.91644	1.98158	2.93486	-0.953277	bisque4	Enoyl-CoA Hydratase
176353	acox-5	WBGene00008167	5.90856	1.91788	3.99068	-2.07281	bisque4	Probable peroxisomal acyl-coenzyme A oxidase 5
186344	F55H12.4	WBGene00010135	9.17037	1.90164	7.26874	-5.3671	bisque4	hypothetical protein
181079	M60.2	WBGene00019779	8.32701	1.89608	6.43093	-4.53484	bisque4	hypothetical protein
188512	T15B7.1	WBGene00020516	5.09355	1.83772	3.25583	-1.41812	bisque4	hypothetical protein
177407	acp-6	WBGene00022245	4.99629	1.81083	3.18546	-1.37463	bisque4	ACid Phosphatase family
175753	lon-1	WBGene00003055	8.21888	1.73755	6.48133	-4.74378	bisque4	LONg
175361	W04B5.3	WBGene00021020	6.84269	1.7225	5.12018	-3.39768	bisque4	Galectin
181992	B0454.5	WBGene00015196	5.76104	1.67454	4.0865	-2.41195	bisque4	hypothetical protein
174929	clec-66	WBGene00009397	5.04276	1.64861	3.39415	-1.74554	bisque4	C-type LECtin
177151	clec-67	WBGene00018971	5.88497	1.50506	4.37991	-2.87485	bisque4	C-type LECtin
191700	lbp-5	WBGene00002257	6.58852	1.42208	5.16643	-3.74435	bisque4	Fatty acid-binding protein homolog 5
178736	C24B9.3	WBGene00016048	4.93361	1.4204	3.51321	-2.0928	bisque4	hypothetical protein
187195	K09C4.5	WBGene00019550	3.94776	1.34507	2.60269	-1.25761	bisque4	hypothetical protein
171925	Y47G6A.22	WBGene00021647	4.29389	1.29452	2.99937	-1.70484	bisque4	hypothetical protein
187412	M02H5.8	WBGene00019744	4.1157	1.15394	2.96176	-1.80783	bisque4	hypothetical protein
176959	K03H6.2	WBGene00019368	3.09278	1.15055	1.94223	-0.791685	bisque4	hypothetical protein
179907	D1086.3	WBGene00008390	4.27486	0.979886	3.29497	-2.31509	bisque4	hypothetical protein
175591	ugt-62	WBGene00010904	3.6013	0.937088	2.66421	-1.72712	bisque4	UDP-glucuronosyltransferase
185015	spp-18	WBGene00005003	4.40211	0.793931	3.60818	-2.81425	bisque4	SaPosin-like Protein family
3565199	DH11.5	WBGene00008438	106.69	72.2751	34.4146	37.8605	black	hypothetical protein
180366	sbt-1	WBGene00011392	95.0004	69.7903	25.2101	44.5801	black	Seven B Two (mammalian 7BT prohormone convertase chaperone) homolog
172346	snt-4	WBGene00004924	99.9319	69.2648	30.6672	38.5976	black	SyNapTotagmin
171746	pghm-1	WBGene00022144	96.9268	69.0676	27.8592	41.2085	black	Probable peptidylglycine alpha-hydroxylating monooxygenase 1
185219	nlp-18	WBGene00003756	85.5032	65.6042	19.899	45.7052	black	Neuropeptide-Like Protein
182125	snet-1	WBGene00015354	85.4459	65.0893	20.3567	44.7326	black	Protein snet-1
178789	T27C4.1	WBGene00020854	89.6065	62.4111	27.1954	35.2157	black	hypothetical protein
172544	nlp-8	WBGene00003746	88.7843	61.9932	26.7911	35.2022	black	Neuropeptide-Like Protein
173685	nep-11	WBGene00017557	92.542	61.6956	30.8465	30.8491	black	Neprilysin-11
173366	klu-1	WBGene00013970	98.2571	60.3636	37.8935	22.4701	black	KLUmpfuss related
175963	pdf-1	WBGene00020317	77.4136	59.8438	17.5697	42.2741	black	PDF (arthropod Pigment Dispersing Factor) homolog
177940	egl-21	WBGene00001189	86.7687	59.2618	27.5069	31.7549	black	hypothetical protein
191566	nlp-11	WBGene00003749	78.2615	57.3615	20.9	36.4616	black	Neuropeptide-like peptide 11
183992	K02F2.5	WBGene00019324	82.5892	55.0838	27.5054	27.5784	black	hypothetical protein
172108	pgal-1	WBGene00017671	76.4118	55.0387	21.3731	33.6656	black	Probable peptidyl-alpha-hydroxyglycine alpha-amidating lyase pgal-1
181222	flp-2	WBGene00001445	77.1228	54.8619	22.2609	32.6011	black	FMRF-Like Peptide
178826	nlp-13	WBGene00003751	81.2198	54.3817	26.8382	27.5435	black	Neuropeptide-Like Protein
186437	dmsr-1	WBGene00010191	90.0531	53.9858	36.0673	17.9184	black	DroMyoSuppressin Receptor related
178232	flp-9	WBGene00001452	78.7256	53.9115	24.8141	29.0975	black	KPSFVRF-amide 2
184108	sue-1	WBGene00006306	84.7788	53.6841	31.0947	22.5893	black	SUppressor of Elongation defect
172132	C46H11.10	WBGene00016734	82.5734	53.5151	29.0583	24.4568	black	hypothetical protein
179003	exp-2	WBGene00001374	79.8738	53.2014	26.6724	26.5291	black	hypothetical protein
175943	rbf-1	WBGene00004316	83.0503	52.9909	30.0594	22.9315	black	Rabphilin-1
182944	flp-21	WBGene00001464	77.3211	52.5501	24.771	27.779	black	FMRF-Like Peptide
181104	flp-5	WBGene00001448	72.0355	52.0816	19.9539	32.1276	black	GAKFIRF-amide
176527	zig-5	WBGene00006982	78.3136	51.7438	26.5698	25.1741	black	2 (Zwei) IG domain protein
183545	C47D2.1	WBGene00016738	77.1753	50.9796	26.1957	24.7839	black	hypothetical protein
172497	unc-13	WBGene00006752	90.1898	50.3589	39.8309	10.528	black	Phorbol ester/diacylglycerol-binding protein unc-13
191733	nlp-10	WBGene00003748	68.6571	50.3528	18.3043	32.0485	black	Neuropeptide-Like Protein
179895	droe-4	WBGene00010262	68.6602	49.8067	18.8535	30.9532	black	dietary restriction over expressed
171814	aat-5	WBGene00000006	72.3935	49.628	22.7655	26.8625	black	Amino Acid Transporter
178498	flp-17	WBGene00001460	64.727	49.3618	15.3653	33.9965	black	FMRF-Like Peptide
184487	F14F11.2	WBGene00008820	74.34	49.1056	25.2344	23.8712	black	hypothetical protein
180922	gar-1	WBGene00001517	81.5679	48.9698	32.5981	16.3717	black	Probable muscarinic acetylcholine receptor gar-1
174024	abts-3	WBGene00019018	79.2197	48.6217	30.598	18.0238	black	Anion/Bicarbonate TranSporter family
180587	flp-18	WBGene00001461	71.0502	48.3276	22.7226	25.6049	black	SVPGVLRF-amide 3
179532	T04C12.3	WBGene00011428	74.9388	48.1932	26.7456	21.4477	black	hypothetical protein
180458	unc-1	WBGene00006741	87.051	48.1748	38.8762	9.29862	black	Protein unc-1
179194	sul-2	WBGene00006309	68.6108	47.2403	21.3706	25.8697	black	SULfatase domain protein
179962	gar-3	WBGene00001519	78.6304	47.1214	31.509	15.6123	black	Muscarinic acetylcholine receptor gar-3
173200	pde-1	WBGene00011433	77.2254	47.0008	30.2246	16.7763	black	Phosphodiesterase
180741	flp-11	WBGene00001454	75.414	46.803	28.6111	18.1919	black	SPLDEEDFAPESPLQ-amide
176307	clip-1	WBGene00010796	84.5022	46.7219	37.7804	8.94151	black	CAP-Gly domain-containing linker protein 1 homolog
181274	plc-1	WBGene00004036	78.9229	46.4802	32.4427	14.0376	black	Phosphoinositide phospholipase C
179503	nrx-1	WBGene00007799	97.158	46.0604	51.0975	-5.03709	black	NeuReXin related
178683	F59A7.5	WBGene00019092	59.2313	45.8248	13.4066	32.4182	black	hypothetical protein
183138	nlp-35	WBGene00007881	66.9978	45.7778	21.22	24.5579	black	Neuropeptide-Like Protein
176875	M04G7.1	WBGene00019772	59.8046	45.6963	14.1082	31.5881	black	hypothetical protein
177936	ins-1	WBGene00002084	77.3811	45.369	32.0122	13.3568	black	INSulin related
179571	dop-5	WBGene00011382	83.6939	45.2814	38.4124	6.86901	black	DOPamine receptor
174886	F15A4.5	WBGene00008840	60.055	45.079	14.976	30.103	black	hypothetical protein
176570	nlp-21	WBGene00003759	62.1212	45.0235	17.0978	27.9257	black	Neuropeptide-Like Protein
181614	phat-6	WBGene00011683	56.4934	44.7241	11.7694	32.9547	black	PHAryngeal gland Toxin-related
175256	F23H11.7	WBGene00017762	63.5802	44.7007	18.8796	25.8211	black	hypothetical protein
179054	scd-2	WBGene00004740	70.7756	44.1174	26.6581	17.4593	black	ALK tyrosine kinase receptor homolog scd-2
178125	ZK822.4	WBGene00014091	57.8333	44.0612	13.7721	30.289	black	hypothetical protein
185258	F35B12.3	WBGene00009383	53.0344	43.8985	9.13591	34.7626	black	hypothetical protein
181454	F46G10.2	WBGene00009797	64.239	43.2329	21.0061	22.2268	black	hypothetical protein
181221	flp-3	WBGene00001446	60.0309	42.9512	17.0797	25.8715	black	TPLGTMRF-amide
183789	C54E4.4	WBGene00016919	58.5214	42.7164	15.805	26.9114	black	hypothetical protein
181098	kin-9	WBGene00002195	55.6461	42.6782	12.9679	29.7103	black	protein KINase
190093	Y50D4B.1	WBGene00021740	63.3307	42.3977	20.933	21.4647	black	hypothetical protein
175585	ins-17	WBGene00002100	60.891	42.3808	18.5102	23.8706	black	INSulin related
184614	F17C11.2	WBGene00008914	67.8891	42.3565	25.5325	16.824	black	hypothetical protein
173223	aex-6	WBGene00000089	73.1459	42.1651	30.9809	11.1842	black	hypothetical protein
180732	flp-12	WBGene00001455	63.5958	41.8868	21.709	20.1778	black	FMRF-Like Peptide
177722	Y73F4A.2	WBGene00013515	53.4635	41.6941	11.7694	29.9246	black	DOMON domain-containing protein Y73F4A.2
181382	cab-1	WBGene00000277	66.6393	41.6132	25.0261	16.5872	black	Protein cab-1
175759	pqn-25	WBGene00004114	53.4468	41.611	11.8359	29.7751	black	Prion-like-(Q/N-rich) domain-bearing protein 25
175230	ptl-1	WBGene00004212	68.4036	41.5498	26.8538	14.6961	black	Microtubule-associated protein
182824	flp-24	WBGene00016028	57.7552	41.5022	16.253	25.2491	black	VPSAGDMMVRF-amide
183765	drn-1	WBGene00016911	64.141	41.4369	22.7041	18.7328	black	Di-Ras/Rig/Noey2 Ras-like protein homolog
173786	camt-1	WBGene00020251	64.0179	41.3795	22.6385	18.741	black	CAMTA (CAlModulin-binding Transcriptional activator)
187531	R02F11.2	WBGene00019840	64.9199	41.338	23.5819	17.7561	black	hypothetical protein
179269	mod-1	WBGene00003386	60.3368	41.1026	19.2343	21.8683	black	hypothetical protein
179625	R13H4.5	WBGene00011263	67.0237	40.7237	26.3	14.4238	black	hypothetical protein
180763	T07F12.4	WBGene00020324	65.1192	40.5368	24.5825	15.9543	black	hypothetical protein
188812	cdka-1	WBGene00011955	76.7792	40.452	36.3272	4.12484	black	Cyclin-dependent kinase 5 activator 1
182330	glb-2	WBGene00015536	61.2453	40.3437	20.9016	19.4421	black	GLoBin related
189815	sup-1	WBGene00012759	60.636	40.1671	20.4688	19.6983	black	Protein SUP-1
177295	tni-4	WBGene00006586	54.4239	39.9734	14.4505	25.523	black	Troponin I 4
184226	F09C3.2	WBGene00008610	54.366	39.6612	14.7048	24.9564	black	hypothetical protein
187643	R06F6.7	WBGene00011070	49.6881	39.3905	10.2976	29.093	black	hypothetical protein
180854	flp-7	WBGene00001450	54.0413	39.3885	14.6528	24.7357	black	FMRF-Like Peptide
176202	trp-1	WBGene00006614	63.6563	39.3381	24.3181	15.02	black	TRP (transient receptor potential) channel family
179636	F58H1.7	WBGene00010290	60.3048	39.2924	21.0124	18.28	black	hypothetical protein
174730	tag-180	WBGene00007041	72.549	39.1212	33.4278	5.69342	black	hypothetical protein
181436	K03A11.5	WBGene00010522	56.2697	39.0803	17.1894	21.891	black	hypothetical protein
183419	best-9	WBGene00016613	55.2311	38.9174	16.3137	22.6038	black	Bestrophin homolog 9
182971	glc-4	WBGene00001594	71.6565	38.5815	33.075	5.50647	black	Glutamate-gated ChLoride channel
186800	H35B03.1	WBGene00019263	63.7691	38.4568	25.3123	13.1444	black	hypothetical protein
189521	capa-1	WBGene00021268	55.0379	38.4484	16.5895	21.8589	black	CAPA (insect neuropeptide) related
173971	rab-3	WBGene00004267	62.0524	38.3618	23.6905	14.6713	black	RAB family
185623	npr-6	WBGene00009619	65.5468	38.3351	27.2117	11.1234	black	NeuroPeptide Receptor family
172834	ncx-4	WBGene00003569	70.3465	38.1425	32.2039	5.93859	black	Na/Ca eXchangers
187273	pll-1	WBGene00004045	67.1691	38.1079	29.0612	9.04673	black	Phosphoinositide phospholipase C
180660	C01C4.3	WBGene00015293	63.9231	38.0566	25.8664	12.1902	black	Putative serine/threonine-protein kinase C01C4.3
187787	srab-14	WBGene00019999	55.9977	37.5986	18.3991	19.1995	black	Serpentine receptor class alpha/beta-14
190509	Y67A10A.7	WBGene00013456	75.6556	37.1622	38.4935	-1.3313	black	hypothetical protein
186493	nas-31	WBGene00003549	53.5518	36.9969	16.5549	20.442	black	Zinc metalloproteinase nas-31
184573	F16F9.1	WBGene00017513	55.1225	36.9642	18.1582	18.806	black	hypothetical protein
189829	atln-2	WBGene00012763	67.6802	36.8418	30.8384	6.00346	black	ATLastiN (endoplasmic reticulum GTPase) related
176155	unc-36	WBGene00006772	71.5235	36.6946	34.8289	1.86563	black	Voltage-dependent calcium channel unc-36
182427	snt-6	WBGene00004926	66.9413	36.5431	30.3981	6.14503	black	SyNapTotagmin
181291	egl-15	WBGene00001184	53.2502	36.4727	16.7775	19.6952	black	Myoblast growth factor receptor egl-15
173814	F41C3.8	WBGene00018274	53.7179	36.4462	17.2717	19.1745	black	hypothetical protein
176708	flp-14	WBGene00001457	50.3574	36.3836	13.9738	22.4098	black	KHEYLRF-amide 4
185748	lurp-1	WBGene00009700	58.5994	36.3281	22.2713	14.0569	black	LU (Ly6 Urokinase plasminogen) domain Receptor-related Protein
178465	sta-1	WBGene00013111	70.889	36.285	34.604	1.68108	black	Signal transducer and activator of transcription 1
180661	nlp-1	WBGene00003739	48.8608	36.0862	12.7746	23.3117	black	Neuropeptide-like protein 1
179591	F35B12.9	WBGene00009388	52.6479	36.0559	16.592	19.4639	black	hypothetical protein
179190	myo-5	WBGene00019064	52.3798	35.8811	16.4986	19.3825	black	MYOsin heavy chain structural genes
173897	pho-4	WBGene00004023	46.3151	35.8171	10.498	25.3191	black	intestinal acid PHOsphatase
179925	nep-21	WBGene00011794	59.608	35.8169	23.7911	12.0258	black	NEPrilysin metallopeptidase family
180387	M02E1.2	WBGene00019734	60.5605	35.7903	24.7702	11.0201	black	hypothetical protein
181386	E01G6.2	WBGene00008450	64.7906	35.5347	29.2559	6.27878	black	hypothetical protein
189332	W10C8.4	WBGene00021127	51.7948	35.4154	16.3793	19.0361	black	hypothetical protein
185966	nlp-37	WBGene00018590	46.7217	35.2996	11.4221	23.8775	black	Neuropeptide-Like Protein
180413	unc-96	WBGene00006825	59.3357	35.2924	24.0433	11.2491	black	hypothetical protein
181404	myo-2	WBGene00003514	48.767	35.1427	13.6243	21.5184	black	Myosin-2
178062	tag-89	WBGene00006459	60.9058	34.991	25.9148	9.0762	black	hypothetical protein
178274	cho-1	WBGene00000501	60.452	34.4438	26.0081	8.4357	black	High-affinity choline transporter 1
190020	Y48C3A.3	WBGene00012987	50.3787	34.3308	16.0479	18.2829	black	hypothetical protein
174612	tnc-2	WBGene00006583	47.3184	34.2461	13.0722	21.1739	black	Troponin C
191636	ggr-1	WBGene00001586	52.5919	34.2097	18.3822	15.8275	black	Glycine receptor subunit beta-type 4
180978	ist-1	WBGene00002163	56.5641	33.9251	22.6391	11.286	black	Insulin receptor SubsTrate homolog
191605	acr-19	WBGene00000058	62.8836	33.8547	29.029	4.8257	black	AcetylCholine Receptor
189407	Y9C9A.1	WBGene00021176	44.6892	33.7032	10.986	22.7172	black	hypothetical protein
190009	dmsr-5	WBGene00012962	54.63	33.6011	21.0288	12.5723	black	DroMyoSuppressin Receptor related
178641	C38C3.4	WBGene00016513	51.7493	33.5848	18.1645	15.4203	black	hypothetical protein
181009	lgc-11	WBGene00000061	45.4337	33.5623	11.8714	21.6909	black	Ligand-Gated ion Channel
187446	M04D8.7	WBGene00010865	54.4157	33.5189	20.8968	12.6221	black	hypothetical protein
174218	cah-2	WBGene00000280	65.6646	33.3684	32.2962	1.07214	black	Putative carbonic anhydrase-like protein 2
179098	odr-2	WBGene00003849	57.2034	33.2645	23.9389	9.3257	black	hypothetical protein
187838	frpr-16	WBGene00020023	55.7681	33.2485	22.5196	10.7289	black	FMRFamide Peptide Receptor family
190543	Y69A2AR.22	WBGene00022093	43.9796	33.2075	10.7721	22.4354	black	hypothetical protein
187851	R13A1.5	WBGene00020043	49.8938	33.2058	16.688	16.5178	black	hypothetical protein
180857	H05L03.3	WBGene00019160	53.3306	32.9859	20.3448	12.6411	black	hypothetical protein
178371	R05A10.3	WBGene00011020	44.2666	32.9051	11.3615	21.5436	black	hypothetical protein
182789	cal-2	WBGene00000286	55.6678	32.8947	22.7732	10.1215	black	CALmodulin related genes
182278	ckk-1	WBGene00000518	65.9455	32.8096	33.1359	-0.32627	black	Calcium/calmodulin-dependent protein kinase kinase
175237	daf-7	WBGene00000903	51.6343	32.7662	18.8681	13.8981	black	Dauer larva development regulatory growth factor daf-7
184296	F10D7.1	WBGene00017338	44.9419	32.7413	12.2005	20.5408	black	hypothetical protein
180374	unc-80	WBGene00006812	70.8503	32.7351	38.1152	-5.38011	black	Protein unc-80
188097	T05A10.6	WBGene00011463	45.9641	32.6931	13.2709	19.4222	black	hypothetical protein
172339	klu-2	WBGene00022592	49.6939	32.51	17.1838	15.3262	black	KLUmpfuss related
182760	C18A11.2	WBGene00015948	51.0016	31.9663	19.0353	12.931	black	hypothetical protein
185534	sox-3	WBGene00004950	58.7187	31.6763	27.0425	4.6338	black	SOX (mammalian SRY box) family
178035	nhr-7	WBGene00003606	43.0435	31.5914	11.452	20.1394	black	Nuclear hormone receptor family member nhr-7
3896752	F28F5.4	WBGene00043297	53.5418	31.5779	21.964	9.61393	black	hypothetical protein
178627	glb-33	WBGene00022284	52.3224	31.3848	20.9376	10.4472	black	GLoBin related
191029	Y119C1B.6	WBGene00022472	49.6672	31.3168	18.3504	12.9665	black	hypothetical protein
3565088	C44C10.9	WBGene00008089	47.0401	31.2446	15.7955	15.4491	black	hypothetical protein
179751	ZC455.1	WBGene00013902	48.0776	30.9886	17.0889	13.8997	black	hypothetical protein
172203	C09D4.1	WBGene00015632	45.0133	30.8166	14.1967	16.6199	black	Uncharacterized MFS-type transporter C09D4.1
174704	F40F8.4	WBGene00009577	42.5304	30.6696	11.8608	18.8089	black	hypothetical protein
174412	nas-25	WBGene00003544	40.5598	30.5858	9.97396	20.6118	black	Zinc metalloproteinase nas-25
182361	C07B5.4	WBGene00007409	48.4079	30.4043	18.0036	12.4007	black	hypothetical protein
180942	mdl-1	WBGene00003163	48.8418	30.2163	18.6255	11.5908	black	MAD-Like
190105	oig-3	WBGene00003861	41.0506	30.2135	10.8371	19.3763	black	One IG domain
175279	lgc-46	WBGene00022106	54.9674	29.9789	24.9885	4.99036	black	Ligand-Gated ion Channel
175470	npr-15	WBGene00012084	56.5805	29.8228	26.7577	3.06508	black	Neuropeptide receptor 15
174202	nhr-21	WBGene00003620	39.5035	29.6168	9.88664	19.7302	black	Nuclear Hormone Receptor family
176764	myo-6	WBGene00009730	42.7235	29.4413	13.2822	16.1591	black	MYOsin heavy chain structural genes
174512	nhr-19	WBGene00003618	52.3082	29.1783	23.1299	6.04838	black	Nuclear hormone receptor family member nhr-19
174729	T24F1.5	WBGene00011997	46.7247	29.1724	17.5524	11.62	black	hypothetical protein
24104836	npr-26	WBGene00011372	56.1072	29.1389	26.9683	2.1707	black	NeuroPeptide Receptor family
187594	R05A10.2	WBGene00011019	40.0821	29.0869	10.9951	18.0918	black	hypothetical protein
182780	glb-6	WBGene00015969	51.233	29.0394	22.1936	6.84574	black	Globin-like protein 6
175788	rcan-1	WBGene00004321	46.5984	29.0181	17.5802	11.4379	black	Calcipressin-like protein
179536	Y42A5A.1	WBGene00012776	52.2391	28.97	23.2691	5.70087	black	hypothetical protein
189950	clec-76	WBGene00021587	36.4213	28.7704	7.65086	21.1195	black	C-type LECtin
192065	tsp-15	WBGene00006641	44.692	28.7619	15.9301	12.8318	black	Tetraspanin-15
174639	C14A4.12	WBGene00007562	47.8749	28.563	19.3119	9.25101	black	hypothetical protein
183782	C54D10.5	WBGene00008300	50.9671	28.5127	22.4544	6.0583	black	hypothetical protein
187295	K11E4.1	WBGene00010773	41.8735	28.466	13.4075	15.0586	black	hypothetical protein
180840	rgs-6	WBGene00004349	64.1172	28.4481	35.6691	-7.22099	black	Regulator of G protein Signaling
180894	lite-1	WBGene00001803	51.8824	28.3449	23.5375	4.80742	black	High-energy light unresponsive protein 1
187724	R09A8.5	WBGene00011154	58.321	28.3285	29.9925	-1.66398	black	hypothetical protein
178592	T02B11.3	WBGene00020155	41.0511	28.3109	12.7401	15.5708	black	hypothetical protein
174660	tag-209	WBGene00011072	41.4897	28.2217	13.268	14.9537	black	Putative protein tag-209
181414	rgs-2	WBGene00004345	53.5137	28.2	25.3137	2.88633	black	Regulator of G protein Signaling
181089	npr-28	WBGene00018886	46.8859	28.1268	18.759	9.36782	black	NeuroPeptide Receptor family
181141	C24A3.2	WBGene00016033	48.5824	28.0765	20.5059	7.57065	black	hypothetical protein
175980	prk-1	WBGene00004182	41.363	27.9744	13.3886	14.5858	black	Pim (mammalian oncogene) Related Kinase
177970	inpp-1	WBGene00012016	63.6677	27.93	35.7377	-7.80775	black	INositol Polyphosphate-5-Phosphatase
175622	acy-1	WBGene00000068	56.3882	27.8556	28.5326	-0.677014	black	Adenylyl CYclase
180560	nhr-40	WBGene00003630	52.6966	27.8066	24.89	2.91657	black	Nuclear hormone receptor family member nhr-40
180280	kcnl-1	WBGene00007176	50.2547	27.795	22.4597	5.33534	black	KCNN (potassium K ChaNNel, calcium activated)-Like
183225	dmsr-8	WBGene00007951	51.0473	27.6129	23.4344	4.17852	black	DroMyoSuppressin Receptor related
179068	dbl-1	WBGene00000936	44.5067	27.5479	16.9588	10.5892	black	DPP/BMP-Like
180990	unc-10	WBGene00006750	66.0315	27.5251	38.5064	-10.9813	black	Rab-3-interacting molecule unc-10
179387	unc-41	WBGene00006777	69.4177	27.5111	41.9065	-14.3954	black	Putative stoned B-like protein
180714	dop-1	WBGene00001052	56.6224	27.4205	29.202	-1.78153	black	DOPamine receptor
181688	ZK1073.2	WBGene00014214	42.442	27.2495	15.1925	12.057	black	hypothetical protein
182228	C04F12.8	WBGene00007302	39.1805	27.247	11.9335	15.3136	black	hypothetical protein
176579	Y66D12A.24	WBGene00013448	43.3602	27.1912	16.1691	11.0221	black	hypothetical protein
185762	F44G4.6	WBGene00009715	45.1413	27.0185	18.1228	8.89575	black	hypothetical protein
172103	glc-2	WBGene00001592	39.3626	26.9948	12.3678	14.627	black	Glutamate-gated chloride channel subunit beta
190021	dmsr-3	WBGene00012993	43.7341	26.8994	16.8348	10.0646	black	DroMyoSuppressin Receptor related
185662	npr-27	WBGene00018344	56.5436	26.8686	29.6751	-2.80652	black	NeuroPeptide Receptor family
180261	hot-2	WBGene00001987	55.5675	26.8363	28.7312	-1.89484	black	Homolog of Odr-2 (Two)
173753	cpna-1	WBGene00006495	42.6516	26.7482	15.9035	10.8447	black	CoPiNe domain protein, Atypical
174647	ptb-1	WBGene00004207	49.9653	26.7375	23.2278	3.50967	black	human PTB (hnRNP) homolog
178679	tnt-4	WBGene00006589	38.3257	26.649	11.6767	14.9724	black	TropoNin T
179572	CNB-1	WBGene00000554	50.887	26.6487	24.2383	2.41036	black	CalciNeurin B
186306	F55D10.4	WBGene00018879	50.194	26.6481	23.5459	3.10219	black	hypothetical protein
185065	igeg-1	WBGene00017901	40.5443	26.3901	14.1542	12.2359	black	IG (immunoglobulin), EGF and transmmembrane domain
187595	R05A10.4	WBGene00011021	39.1257	26.3427	12.783	13.5596	black	UPF0375 protein R05A10.4
189836	aakg-3	WBGene00021527	46.4055	26.341	20.0645	6.27645	black	AMP-Activated protein Kinase Gamma subunit
182882	nhr-120	WBGene00003710	41.4702	26.3097	15.1605	11.1492	black	Nuclear Hormone Receptor family
183015	glb-10	WBGene00016215	40.9274	26.3029	14.6245	11.6785	black	GLoBin related
183043	C30B5.7	WBGene00016248	49.8135	26.2432	23.5703	2.67289	black	hypothetical protein
182348	glb-3	WBGene00007389	48.0658	26.2375	21.8283	4.40919	black	GLoBin related
183792	ncs-5	WBGene00008307	50.6854	26.2198	24.4656	1.75426	black	Neuronal Calcium Sensor family
180665	marg-1	WBGene00018538	37.0211	26.2126	10.8084	15.4042	black	pharyngeal MARGginal cell marker
177223	F28E10.1	WBGene00017900	59.8143	26.0476	33.7668	-7.71921	black	hypothetical protein
173379	best-3	WBGene00015286	39.6207	25.998	13.6227	12.3753	black	BESTrophin (chloride channel) homolog
178825	nlp-9	WBGene00003747	37.9424	25.8308	12.1116	13.7193	black	Neuropeptide-Like Protein
173421	far-7	WBGene00001391	37.6556	25.788	11.8676	13.9204	black	Fatty Acid/Retinol binding protein
183291	C37C3.11	WBGene00016503	53.5882	25.7404	27.8478	-2.10738	black	hypothetical protein
178894	cwp-4	WBGene00000862	52.5157	25.7328	26.783	-1.05022	black	Coexpressed With Polycystins
176110	best-24	WBGene00022797	33.049	25.6953	7.35373	18.3415	black	Bestrophin homolog 24
190620	Y72A10A.1	WBGene00022202	52.3661	25.5814	26.7846	-1.20319	black	hypothetical protein
184231	fbxa-44	WBGene00008616	39.462	25.5288	13.9333	11.5955	black	F-box A protein
183120	C32C4.1	WBGene00007862	50.7816	25.3391	25.4425	-0.10334	black	hypothetical protein
180995	sng-1	WBGene00004912	55.8443	25.3307	30.5136	-5.18286	black	Synaptogyrin homolog 1
181769	F11C7.2	WBGene00017376	33.6451	25.3256	8.31951	17.0061	black	hypothetical protein
185845	F46C5.4	WBGene00009780	50.2157	25.2921	24.9236	0.368504	black	hypothetical protein
176415	rgs-1	WBGene00004344	60.1142	25.2359	34.8783	-9.64237	black	Regulator of G protein Signaling
190297	dmsr-6	WBGene00013222	55.9942	25.1397	30.8545	-5.71479	black	DroMyoSuppressin Receptor related
174584	T01E8.1	WBGene00011331	41.7155	25.1161	16.5994	8.51666	black	hypothetical protein
174258	glr-4	WBGene00001615	51.469	25.0961	26.3729	-1.27678	black	GLutamate Receptor family (AMPA)
190681	cpna-4	WBGene00006441	50.5458	25.0513	25.4945	-0.443182	black	CoPiNe domain protein, Atypical
179347	dop-2	WBGene00001053	49.5119	25.0231	24.4889	0.534219	black	DOPamine receptor
188945	T26G10.5	WBGene00012062	44.7376	24.9044	19.8332	5.07118	black	hypothetical protein
180953	F41B4.2	WBGene00018258	34.6854	24.8334	9.85193	14.9815	black	hypothetical protein
185990	F48F7.5	WBGene00009850	41.4606	24.8107	16.6499	8.16083	black	hypothetical protein
183853	ilys-4	WBGene00016958	37.2306	24.7805	12.4501	12.3304	black	Invertebrate LYSozyme
180859	acs-17	WBGene00016716	43.3957	24.6445	18.7513	5.8932	black	fatty Acid CoA Synthetase family
180981	pgp-10	WBGene00004004	37.9557	24.5867	13.369	11.2177	black	P-GlycoProtein related
178631	snt-5	WBGene00004925	41.1376	24.5528	16.5849	7.96789	black	SyNapTotagmin
179376	F46B6.9	WBGene00009774	49.3049	24.5496	24.7552	-0.205616	black	hypothetical protein
181137	nlp-14	WBGene00003752	43.8662	24.3573	19.5089	4.84843	black	Neuropeptide-Like Protein
181541	frpr-17	WBGene00011765	43.6901	24.3304	19.3597	4.97073	black	FMRFamide Peptide Receptor family
185393	nlp-47	WBGene00018117	42.3228	24.3204	18.0024	6.31801	black	Neuropeptide-Like Protein
181162	T20B5.2	WBGene00020595	37.0058	24.3096	12.6962	11.6134	black	hypothetical protein
185078	F28F9.3	WBGene00017907	33.8109	24.2429	9.56797	14.6749	black	hypothetical protein
24105307	cha-1	WBGene00000481	51.7052	24.2233	27.4819	-3.2586	black	Choline O-acetyltransferase
182001	B0478.3	WBGene00015202	36.1098	24.1844	11.9254	12.2589	black	hypothetical protein
177058	Y54G2A.11	WBGene00021876	36.4615	24.1748	12.2867	11.8881	black	hypothetical protein
174234	R07G3.8	WBGene00019944	52.7751	24.1476	28.6275	-4.47983	black	hypothetical protein
183675	C50F2.7	WBGene00016840	39.3644	24.0384	15.326	8.7124	black	hypothetical protein
181768	vap-1	WBGene00006886	30.1029	23.814	6.28893	17.525	black	Venom-Allergen-like Protein
185247	F35A5.2	WBGene00018025	30.3954	23.6371	6.75834	16.8787	black	hypothetical protein
175893	gar-2	WBGene00001518	43.6253	23.4383	20.1869	3.25141	black	G-protein-linked Acetylcholine Receptor
191172	ZC449.4	WBGene00022614	47.9287	23.3717	24.557	-1.18531	black	hypothetical protein
177721	Y73F4A.3	WBGene00013516	30.7829	23.3011	7.48181	15.8193	black	hypothetical protein
184530	F15D4.4	WBGene00008861	32.1592	23.2613	8.89791	14.3634	black	hypothetical protein
185449	F38B2.2	WBGene00009529	39.7996	23.234	16.5655	6.6685	black	hypothetical protein
189063	T28H11.8	WBGene00020906	33.0244	23.2214	9.803	13.4184	black	hypothetical protein
177806	nhr-100	WBGene00003690	38.2356	22.8855	15.3501	7.53542	black	Nuclear hormone receptor family member nhr-100
174299	K02C4.5	WBGene00010503	38.3532	22.8422	15.511	7.33127	black	hypothetical protein
181177	F49E2.2	WBGene00009886	39.6122	22.7888	16.8234	5.96537	black	hypothetical protein
174616	F59B10.4	WBGene00010320	35.5239	22.7854	12.7384	10.047	black	hypothetical protein
183338	C39D10.6	WBGene00016533	44.9749	22.7237	22.2511	0.472617	black	hypothetical protein
186181	F53F8.4	WBGene00010001	31.6748	22.5352	9.13954	13.3957	black	hypothetical protein
187465	M60.4	WBGene00019780	33.825	22.5237	11.3012	11.2225	black	hypothetical protein
174280	ZK669.5	WBGene00014055	37.235	22.4965	14.7385	7.75791	black	hypothetical protein
184253	ttr-21	WBGene00008628	30.8719	22.4691	8.4028	14.0663	black	TransThyretin-Related family domain
178109	T12A7.6	WBGene00011727	34.5185	22.402	12.1165	10.2855	black	hypothetical protein
179704	C54D10.3	WBGene00008298	30.1205	22.401	7.71953	14.6814	black	hypothetical protein
182040	B0563.6	WBGene00015263	43.2839	22.3836	20.9003	1.48335	black	Probable G-protein coupled receptor B0563.6
185632	F41G3.10	WBGene00018303	30.873	22.3051	8.56798	13.7371	black	hypothetical protein
13184261	F02E11.7	WBGene00195073	49.3373	22.2922	27.0451	-4.75297	black	hypothetical protein
174887	F15A4.6	WBGene00008841	30.8424	22.2794	8.56302	13.7164	black	hypothetical protein
177504	F42C5.9	WBGene00018349	51.9939	22.271	29.7229	-7.45195	black	hypothetical protein
175257	pef-1	WBGene00003969	46.7184	22.2222	24.4961	-2.27392	black	Serine/threonine-protein phosphatase with EF-hands pef-1
176091	mab-5	WBGene00003102	37.906	22.1945	15.7115	6.48305	black	Homeobox protein mab-5
175977	F31E3.2	WBGene00017950	39.472	22.1467	17.3253	4.82141	black	Putative serine/threonine-protein kinase F31E3.2
184138	F07C6.3	WBGene00008554	30.8483	22.1391	8.70923	13.4299	black	hypothetical protein
179327	flp-6	WBGene00001449	32.9259	22.0869	10.8389	11.248	black	QQDSEVEREMM
178443	daf-38	WBGene00013642	40.9992	22.0239	18.9753	3.04854	black	G-protein coupled receptor daf-38
175815	sma-4	WBGene00004858	33.8745	22.0092	11.8654	10.1438	black	Dwarfin sma-4
174125	slc-36.5	WBGene00016628	31.2706	21.8916	9.37908	12.5125	black	SLC (SoLute Carrier) homolog
185479	F38H4.3	WBGene00009547	44.543	21.8878	22.6552	-0.767444	black	hypothetical protein
184519	F15A8.4	WBGene00017477	39.7455	21.8466	17.8988	3.94779	black	hypothetical protein
178930	glc-3	WBGene00001593	31.776	21.7934	9.9826	11.8108	black	Glutamate-gated ChLoride channel
188340	ztf-27	WBGene00011661	41.2372	21.7476	19.4895	2.25809	black	Zinc finger putative Transcription Factor family
184647	nlp-7	WBGene00003745	45.5254	21.7266	23.7987	-2.07209	black	Neuropeptide-Like Protein
191781	sra-10	WBGene00005036	36.3328	21.6863	14.6465	7.0398	black	Serpentine receptor class alpha-10
184568	F16C3.1	WBGene00008885	41.5187	21.677	19.8417	1.83536	black	hypothetical protein
181613	T10B10.4	WBGene00011681	36.1857	21.5166	14.669	6.84759	black	hypothetical protein
181057	his-71	WBGene00001945	39.6544	21.4114	18.243	3.16837	black	Histone H3.3 type 1
177799	ACC-1	WBGene00010275	46.2313	21.3579	24.8734	-3.51557	black	Acetylcholine-gated Chloride Channel
186953	ncs-3	WBGene00003565	34.8355	21.273	13.5625	7.71043	black	Neuronal Calcium Sensor family
173727	fbxa-24	WBGene00018803	33.764	21.2253	12.5388	8.68653	black	F-box A protein
184436	F13H8.1	WBGene00017434	32.1895	21.1586	11.031	10.1276	black	hypothetical protein
178707	nhr-59	WBGene00003649	42.0106	21.1398	20.8708	0.268966	black	Nuclear Hormone Receptor family
190828	clec-37	WBGene00013609	31.6697	21.1111	10.5586	10.5525	black	C-type LECtin
178319	nlp-17	WBGene00003755	30.9788	21.1093	9.86954	11.2398	black	Neuropeptide-Like Protein
178348	rga-5	WBGene00010374	42.1484	21.0581	21.0902	-0.0320689	black	Rho GTPase Activating protein
178409	Y57G11C.22	WBGene00013317	44.8324	21.0507	23.7817	-2.73095	black	hypothetical protein
178810	C49G7.3	WBGene00016781	28.6378	20.9583	7.67948	13.2788	black	hypothetical protein
186444	F57C7.4	WBGene00010200	42.0863	20.9185	21.1677	-0.249189	black	hypothetical protein
175341	ckr-2	WBGene00021439	40.8017	20.7619	20.0398	0.722005	black	CholecystoKinin Receptor homolog
180412	F13C5.5	WBGene00017426	29.0406	20.7448	8.29578	12.449	black	hypothetical protein
177060	Y54G2A.10	WBGene00021875	28.8744	20.6651	8.20928	12.4558	black	hypothetical protein
187599	arrd-26	WBGene00019873	44.7912	20.5189	24.2723	-3.75335	black	ARRestin Domain protein
177700	T11B7.5	WBGene00011708	28.588	20.3287	8.25935	12.0693	black	hypothetical protein
187817	gst-11	WBGene00001759	37.7552	20.195	17.5601	2.63488	black	Glutathione S-Transferase
183330	C39B10.1	WBGene00008021	30.1746	20.1909	9.9837	10.2072	black	hypothetical protein
185208	F32D8.10	WBGene00009333	40.5511	20.1823	20.3688	-0.186448	black	hypothetical protein
187178	nhr-32	WBGene00003626	33.9942	20.1699	13.8243	6.34561	black	Nuclear Hormone Receptor family
182104	C02B8.3	WBGene00015322	29.0313	20.1446	8.88669	11.2579	black	hypothetical protein
179570	npr-25	WBGene00011381	44.4291	20.1214	24.3077	-4.18628	black	NeuroPeptide Receptor family
187935	T01B10.5	WBGene00020137	36.516	20.0957	16.4202	3.67551	black	hypothetical protein
183177	srab-4	WBGene00016363	37.3211	20.0957	17.2255	2.87019	black	Serpentine Receptor, class AB (class A-like)
178739	dhs-15	WBGene00000978	28.7761	19.9827	8.79341	11.1893	black	DeHydrogenases, Short chain
188562	T16H12.9	WBGene00011817	34.3085	19.9308	14.3777	5.553	black	hypothetical protein
178252	scl-3	WBGene00009896	28.3355	19.8936	8.44194	11.4517	black	SCP-Like extracellular protein
180254	nhr-95	WBGene00003685	42.2539	19.8125	22.4414	-2.62888	black	Nuclear Hormone Receptor family
179084	nhr-42	WBGene00003632	30.4297	19.7614	10.6682	9.09322	black	Nuclear hormone receptor family member nhr-42
189635	Y37H2C.1	WBGene00012573	35.139	19.6584	15.4806	4.17783	black	hypothetical protein
177882	glt-3	WBGene00001621	32.3181	19.5573	12.7608	6.79646	black	Putative sodium-dependent excitatory amino acid transporter glt-3
184419	rhgf-1	WBGene00006468	40.2766	19.5251	20.7515	-1.2264	black	RHo Guanine nucleotide exchange Factor
3565148	F08D12.3	WBGene00017247	25.7983	19.5088	6.28946	13.2194	black	hypothetical protein
178372	R05A10.1	WBGene00011018	27.5702	19.495	8.07515	11.4199	black	hypothetical protein
177387	nlp-16	WBGene00003754	30.1589	19.4842	10.6747	8.80959	black	Neuropeptide-Like Protein
180643	npr-16	WBGene00006864	43.2235	19.4764	23.7471	-4.27064	black	NeuroPeptide Receptor family
180086	glc-1	WBGene00001591	26.5251	19.4502	7.07496	12.3752	black	Glutamate-gated chloride channel alpha
180515	Y102A11A.2	WBGene00022412	34.4926	19.4221	15.0705	4.35161	black	hypothetical protein
178253	scl-5	WBGene00008027	29.1885	19.3387	9.84977	9.48893	black	SCP-Like extracellular protein
6418737	F32D8.15	WBGene00009325	45.5785	19.3187	26.2598	-6.94106	black	hypothetical protein
185625	F41E7.7	WBGene00009623	31.6885	19.3133	12.3752	6.93816	black	hypothetical protein
184572	ser-5	WBGene00008890	42.8726	19.3037	23.5689	-4.2652	black	SERotonin/octopamine receptor family
183375	lron-4	WBGene00008051	29.0809	19.291	9.78992	9.50105	black	eLRR (extracellular Leucine-Rich Repeat) ONly
178220	wdfy-3	WBGene00007752	37.8114	19.2868	18.5247	0.762134	black	WD40 and FYVE domain protein
186148	F53B1.3	WBGene00018736	48.8907	19.261	29.6297	-10.3686	black	hypothetical protein
191740	osm-10	WBGene00003890	40.0191	19.2317	20.7875	-1.55582	black	Major sperm protein
182693	C16E9.1	WBGene00015865	27.357	19.1633	8.19376	10.9695	black	hypothetical protein
186597	F59B2.13	WBGene00010315	31.8685	19.1552	12.7134	6.44179	black	Putative G-protein coupled receptor F59B2.13
181908	B0294.1	WBGene00015117	29.9322	19.1331	10.799	8.3341	black	hypothetical protein
178936	C24G6.2	WBGene00016059	37.3549	18.9567	18.3983	0.5584	black	hypothetical protein
175258	fbxa-67	WBGene00020457	28.6131	18.9438	9.66927	9.27453	black	F-box A protein
190703	Y75B8A.11	WBGene00013548	33.1612	18.885	14.2762	4.60872	black	hypothetical protein
184246	scl-14	WBGene00008625	24.4245	18.8741	5.55039	13.3237	black	SCP-Like extracellular protein
184956	F26A10.1	WBGene00017813	28.9167	18.8056	10.1112	8.69439	black	hypothetical protein
177692	exc-5	WBGene00001366	31.8925	18.6605	13.232	5.42841	black	hypothetical protein
183346	C39E9.7	WBGene00008031	28.7423	18.5326	10.2097	8.32295	black	hypothetical protein
181923	B0310.3	WBGene00015139	29.4653	18.5285	10.9368	7.59176	black	hypothetical protein
179310	F44A2.5	WBGene00018405	36.4811	18.4791	18.002	0.477075	black	hypothetical protein
174250	cpna-2	WBGene00015061	38.2857	18.4744	19.8113	-1.33684	black	Copine family protein 2
3565116	F27C1.11	WBGene00017858	42.9903	18.4703	24.52	-6.04962	black	hypothetical protein
192059	tsp-3	WBGene00006629	34.2064	18.4579	15.7485	2.70942	black	TetraSPanin family
187283	K10G9.2	WBGene00010756	50.9735	18.428	32.5455	-14.1176	black	hypothetical protein
186111	F52E1.2	WBGene00018692	26.9637	18.3423	8.62141	9.72085	black	hypothetical protein
189079	W01A11.7	WBGene00020912	30.9569	18.3025	12.6544	5.64811	black	hypothetical protein
180966	F14B8.6	WBGene00017448	39.255	18.2671	20.9879	-2.72072	black	hypothetical protein
176474	T21C12.3	WBGene00011899	39.096	18.1296	20.9664	-2.83678	black	hypothetical protein
175377	gpa-17	WBGene00022196	32.3665	18.0996	14.2669	3.83265	black	G Protein, Alpha subunit
176849	sma-10	WBGene00020649	28.4238	17.9888	10.435	7.55385	black	Leucine-rich repeats and immunoglobulin-like domains protein sma-10
192066	tsp-16	WBGene00006642	27.6787	17.9023	9.77635	8.12599	black	TetraSPanin family
187506	glb-20	WBGene00010970	34.1066	17.8975	16.209	1.68854	black	GLoBin related
180798	Y34B4A.4	WBGene00021320	36.2085	17.852	18.3565	-0.504468	black	hypothetical protein
178763	arrd-18	WBGene00018060	38.4432	17.808	20.6352	-2.82717	black	ARRestin Domain protein
179276	nhr-44	WBGene00003634	33.3756	17.808	15.5676	2.2404	black	Nuclear hormone receptor family member nhr-44
177143	cal-3	WBGene00000287	27.9973	17.8019	10.1953	7.60664	black	CALmodulin related genes
180845	F46G11.1	WBGene00018514	38.6497	17.7726	20.8771	-3.10453	black	hypothetical protein
172446	gly-18	WBGene00001643	28.1132	17.7491	10.3641	7.38497	black	GLYcosylation related
188072	ugt-55	WBGene00011452	30.5515	17.7419	12.8096	4.93233	black	Putative UDP-glucuronosyltransferase ugt-55
180929	svh-2	WBGene00020504	32.6691	17.688	14.9812	2.70675	black	Tyrosine-protein kinase receptor svh-2
177613	faah-1	WBGene00015047	26.3109	17.6824	8.62855	9.0538	black	Fatty acid amide hydrolase 1
181077	K02A6.3	WBGene00019294	35.735	17.6685	18.0665	-0.398027	black	hypothetical protein
178264	best-1	WBGene00007203	21.5868	17.6333	3.95345	13.6799	black	Bestrophin homolog 1
172811	T05F1.11	WBGene00011495	27.8561	17.494	10.3622	7.13179	black	hypothetical protein
3565703	magu-2	WBGene00006467	35.8391	17.4904	18.3486	-0.858223	black	MAGUK family
175042	W02B8.1	WBGene00012197	34.75	17.4889	17.2611	0.227732	black	hypothetical protein
188736	vab-9	WBGene00006875	34.1387	17.4341	16.7046	0.729584	black	hypothetical protein
191096	ZC190.6	WBGene00022540	28.6509	17.4023	11.2486	6.15368	black	hypothetical protein
181075	C17H11.1	WBGene00015921	38.0603	17.3729	20.6874	-3.31442	black	hypothetical protein
24104398	nhr-36	WBGene00017198	27.7347	17.3569	10.3778	6.97914	black	Nuclear Hormone Receptor family
191638	ggr-3	WBGene00001588	33.8149	17.2437	16.5712	0.67254	black	GABA/Glycine Receptor family (see gbr)
3565192	trpa-2	WBGene00010873	35.4097	17.1025	18.3072	-1.20467	black	TRPA cation channel homolog
180822	T23F2.2	WBGene00020735	38.3865	17.0785	21.308	-4.22956	black	hypothetical protein
181728	mec-4	WBGene00003168	36.2214	17.0547	19.1667	-2.11195	black	Degenerin mec-4
179332	C50F4.8	WBGene00008233	24.5368	17.0543	7.4825	9.57181	black	hypothetical protein
178037	F54D1.6	WBGene00010047	35.7142	17.0211	18.6931	-1.67196	black	hypothetical protein
191240	gbb-2	WBGene00022675	38.0983	17.0128	21.0854	-4.07259	black	GABA B receptor subunit
184036	E04D5.2	WBGene00008481	40.2527	16.9858	23.2669	-6.28113	black	hypothetical protein
186114	pho-6	WBGene00018696	27.561	16.9239	10.6372	6.28671	black	intestinal acid PHOsphatase
186896	K02E11.5	WBGene00010514	23.7842	16.8956	6.8886	10.007	black	hypothetical protein
184851	F22F1.3	WBGene00017715	40.0981	16.8837	23.2144	-6.33075	black	hypothetical protein
179717	F45D3.3	WBGene00009723	27.9775	16.8668	11.1106	5.7562	black	hypothetical protein
179600	lgc-44	WBGene00009790	31.2241	16.8617	14.3624	2.49928	black	Ligand-Gated ion Channel
174497	M176.5	WBGene00010944	39.7152	16.8164	22.8988	-6.08241	black	hypothetical protein
177083	ndnf-1	WBGene00021893	27.5077	16.8039	10.7038	6.10015	black	NDNF (Neuron Derived Neurotrophic Factor) homolog
183642	C50C3.5	WBGene00016801	31.1841	16.7453	14.4388	2.30644	black	Uncharacterized calcium-binding protein C50C3.5
180389	M02E1.1	WBGene00019733	33.4652	16.7172	16.748	-0.0307669	black	hypothetical protein
182110	ser-2	WBGene00004777	39.7297	16.5731	23.1565	-6.58339	black	SERotonin/octopamine receptor family
183323	fbxa-38	WBGene00016522	23.7188	16.53	7.18879	9.34119	black	F-box A protein
176691	gab-1	WBGene00001512	33.1516	16.523	16.6286	-0.105645	black	Gamma-aminobutyric acid receptor subunit beta
183753	kvs-1	WBGene00002242	31.0059	16.5086	14.4973	2.01137	black	hypothetical protein
180677	T19D2.2	WBGene00004184	35.5249	16.475	19.0498	-2.57478	black	hypothetical protein
188077	T05A1.5	WBGene00011456	25.423	16.4248	8.99816	7.42666	black	hypothetical protein
174047	C32D5.7	WBGene00016315	38.5685	16.393	22.1755	-5.78249	black	hypothetical protein
181224	unc-58	WBGene00006792	43.2677	16.2858	26.9819	-10.6961	black	Uncoordinated protein 58
174416	T07D4.2	WBGene00011579	28.127	16.2818	11.8452	4.43663	black	UPF0046 protein T07D4.2
184726	F20D6.8	WBGene00017637	32.4426	16.2597	16.1828	0.0768846	black	hypothetical protein
179281	srsx-34	WBGene00016093	22.1538	16.2509	5.90288	10.348	black	Serpentine Receptor, class SX
186308	F55D12.1	WBGene00010110	41.4089	16.245	25.1639	-8.91885	black	hypothetical protein
181778	tps-1	WBGene00006602	25.7579	16.2198	9.53816	6.68163	black	Alpha,alpha-trehalose-phosphate synthase [UDP-forming] 1
191421	ZK757.2	WBGene00014074	47.5928	16.2153	31.3775	-15.1622	black	hypothetical protein
188113	T05C1.2	WBGene00020249	35.6554	16.2093	19.446	-3.23669	black	hypothetical protein
176033	B0361.9	WBGene00015163	23.9235	16.1638	7.75976	8.40402	black	hypothetical protein
183055	C30F12.5	WBGene00016264	33.0438	16.1514	16.8924	-0.741037	black	hypothetical protein
181284	T21B6.3	WBGene00011880	27.8662	16.1443	11.7219	4.4224	black	hypothetical protein
180957	C53B7.3	WBGene00016894	25.3089	16.1101	9.19889	6.91116	black	hypothetical protein
176336	sod-4	WBGene00004933	31.5554	16.1076	15.4477	0.659919	black	Extracellular superoxide dismutase [Cu-Zn]
174335	C26D10.6	WBGene00007746	30.9515	16.0802	14.8713	1.20884	black	hypothetical protein
186430	F57A8.4	WBGene00010179	29.0105	16.0572	12.9532	3.10404	black	hypothetical protein
189029	T28B4.4	WBGene00020887	38.4868	15.9571	22.5296	-6.57249	black	hypothetical protein
187109	K07D4.5	WBGene00019485	31.3386	15.9177	15.4209	0.496733	black	hypothetical protein
175021	arrd-14	WBGene00011055	25.5965	15.8337	9.76283	6.07088	black	ARRestin Domain protein
178224	C27D8.3	WBGene00007779	27.0834	15.8314	11.252	4.57934	black	hypothetical protein
176291	eat-4	WBGene00001135	41.9479	15.7996	26.1483	-10.3487	black	Probable vesicular glutamate transporter eat-4
181031	C53C9.2	WBGene00016898	27.1489	15.7925	11.3563	4.4362	black	hypothetical protein
187660	nhr-206	WBGene00011097	26.0168	15.7186	10.2981	5.42054	black	Nuclear Hormone Receptor family
180197	ZK262.2	WBGene00013949	24.8299	15.7154	9.11447	6.60098	black	hypothetical protein
192055	tkr-1	WBGene00006576	30.6184	15.6979	14.9205	0.777413	black	Probable G-protein coupled receptor tkr-1
185410	gst-15	WBGene00001763	25.3981	15.6369	9.76118	5.87568	black	Glutathione S-Transferase
181503	elt-3	WBGene00001251	29.2896	15.6037	13.6859	1.91784	black	Erythroid-Like Transcription factor family
173901	pmt-1	WBGene00022781	25.117	15.5836	9.53339	6.05022	black	Phosphoethanolamine MethylTransferase
173287	pry-1	WBGene00004202	29.9156	15.5691	14.3465	1.2226	black	Axin-like protein pry-1
173995	F55C12.4	WBGene00018871	30.9169	15.5441	15.3728	0.171235	black	hypothetical protein
179846	F53F4.13	WBGene00009995	27.1397	15.527	11.6127	3.91422	black	hypothetical protein
171782	abt-2	WBGene00000020	34.3917	15.4856	18.9061	-3.42048	black	ABC Transporter family
185257	F35B3.7	WBGene00018033	30.1975	15.4811	14.7163	0.764798	black	hypothetical protein
190424	npr-22	WBGene00022004	44.2205	15.4315	28.789	-13.3575	black	NeuroPeptide Receptor family
179861	T01D3.3	WBGene00011328	23.577	15.4315	8.14551	7.28595	black	hypothetical protein
189642	Y38C1AA.9	WBGene00021400	32.6247	15.4195	17.2052	-1.7856	black	hypothetical protein
179087	F20A1.6	WBGene00017618	22.0872	15.4087	6.67847	8.73026	black	hypothetical protein
187394	M02B1.2	WBGene00010827	26.6015	15.3702	11.2313	4.13886	black	hypothetical protein
188507	T14G11.1	WBGene00020510	32.5403	15.3489	17.1914	-1.84247	black	hypothetical protein
184717	F20C5.4	WBGene00008969	25.4769	15.3228	10.1541	5.16866	black	hypothetical protein
189900	Y44A6D.3	WBGene00012854	30.9221	15.3187	15.6034	-0.284741	black	hypothetical protein
172102	rga-6	WBGene00015303	37.9446	15.3041	22.6405	-7.33641	black	Rho GTPase Activating protein
172866	ncs-2	WBGene00003564	32.0024	15.2837	16.7188	-1.4351	black	Neuronal calcium sensor 2
176694	lgc-37	WBGene00013914	28.8221	15.2272	13.5949	1.63235	black	Ligand-Gated ion Channel
186869	axl-1	WBGene00010497	28.8489	15.1842	13.6647	1.51944	black	Axin-like protein 1
178864	tig-2	WBGene00006570	26.2485	15.1483	11.1001	4.04817	black	TransformIng Growth factor beta family
184204	F08G5.3	WBGene00008582	31.0069	15.1295	15.8774	-0.747894	black	hypothetical protein
178987	fos-1	WBGene00001345	33.0283	15.0915	17.9368	-2.84523	black	Transcription factor fos-1
177601	nhr-31	WBGene00003625	36.5617	15.0824	21.4793	-6.39695	black	Nuclear hormone receptor family member nhr-31
173297	F49B2.6	WBGene00009865	25.5227	15.0743	10.4484	4.6259	black	hypothetical protein
182566	nhr-136	WBGene00003726	23.659	15.0164	8.64254	6.37389	black	Nuclear hormone receptor family member nhr-136
179808	uig-1	WBGene00009337	37.0569	14.9563	22.1005	-7.14421	black	UNC-112-Interacting Guanine nucleotide exchange factor
182513	gpx-3	WBGene00007517	20.1339	14.9476	5.18634	9.76123	black	Glutathione peroxidase 3
173800	pqn-35	WBGene00004122	38.0431	14.9134	23.1297	-8.21629	black	Prion-like-(Q/N-rich)-domain-bearing protein
183650	C50D2.2	WBGene00016806	42.8708	14.9065	27.9643	-13.0577	black	hypothetical protein
177596	mec-17	WBGene00003178	23.9501	14.8453	9.1048	5.74047	black	Alpha-tubulin N-acetyltransferase 1
177727	twk-8	WBGene00006663	28.6785	14.8407	13.8378	1.0029	black	TWiK family of potassium channels
176880	glt-7	WBGene00001625	24.6605	14.7975	9.86298	4.93449	black	Amino acid transporter
183552	C47E8.3	WBGene00008142	30.2658	14.7605	15.5053	-0.744868	black	hypothetical protein
187965	nhr-130	WBGene00003720	23.4799	14.7334	8.74646	5.98699	black	Nuclear hormone receptor family member nhr-130
173746	R11F4.2	WBGene00020008	36.563	14.6913	21.8717	-7.18045	black	hypothetical protein
186761	H22K11.3	WBGene00019226	31.4462	14.6835	16.7627	-2.07924	black	hypothetical protein
180719	ncr-1	WBGene00003561	29.5105	14.6822	14.8283	-0.146098	black	Niemann-Pick C1 protein homolog 1
176431	unc-47	WBGene00006783	47.1959	14.6703	32.5257	-17.8554	black	Vesicular GABA transporter
185135	F31A3.3	WBGene00017938	24.4234	14.59	9.83331	4.75672	black	hypothetical protein
183960	D2085.7	WBGene00008432	29.7241	14.5171	15.2071	-0.689972	black	hypothetical protein
177883	gst-3	WBGene00001751	25.3153	14.4259	10.8894	3.53648	black	Glutathione S-transferase 3
189674	Y38F1A.8	WBGene00012610	23.1414	14.4168	8.72454	5.69231	black	hypothetical protein
181374	ucr-2.1	WBGene00012158	29.4928	14.3978	15.095	-0.697149	black	Ubiquinol-Cytochrome c oxidoReductase complex
188580	inx-10	WBGene00002132	33.1153	14.39	18.7254	-4.33542	black	Innexin
181048	C39D10.5	WBGene00016532	24.2638	14.3722	9.8916	4.48063	black	hypothetical protein
173307	catp-1	WBGene00013672	28.3482	14.3712	13.977	0.394145	black	Cation transporting ATPase
175459	pitp-1	WBGene00010813	35.8222	14.3153	21.5069	-7.19159	black	PhosphatidylInositol Transfer Protein family
191210	ghi-1	WBGene00013923	26.4721	14.3059	12.1661	2.13981	black	Glycoprotein Hormone (FLR-2) Interacting protein
191285	mtd-1	WBGene00003471	25.5666	14.3007	11.2659	3.03477	black	Mec-3 (Three) Dependent expression
177820	fat-3	WBGene00001395	20.9289	14.299	6.62987	7.66913	black	Delta(6)-fatty-acid desaturase fat-3
182253	C05C12.6	WBGene00007338	25.6179	14.2358	11.3821	2.85366	black	hypothetical protein
178680	alh-5	WBGene00000111	19.9698	14.2335	5.7363	8.49724	black	Aldehyde dehydrogenase
175419	mec-12	WBGene00003175	27.197	14.2089	12.9881	1.22081	black	Tubulin alpha-3 chain
180701	mec-18	WBGene00003179	24.3491	14.1952	10.1539	4.04129	black	hypothetical protein
186897	K02E11.6	WBGene00010515	18.2563	14.1556	4.10065	10.055	black	hypothetical protein
185038	F28A12.3	WBGene00017880	24.1447	14.1522	9.99247	4.15976	black	hypothetical protein
179716	F45D3.2	WBGene00009722	31.4334	14.1492	17.2841	-3.13489	black	hypothetical protein
180826	mec-2	WBGene00003166	39.4677	14.1468	25.3209	-11.1741	black	Mechanosensory protein 2
172520	lrp-1	WBGene00003071	31.7815	14.1456	17.6359	-3.49025	black	Low-density lipoprotein receptor-related protein
173501	T23F4.2	WBGene00020740	25.7971	14.1333	11.6638	2.46954	black	hypothetical protein
174951	zyx-1	WBGene00006999	30.3486	14.1268	16.2217	-2.09492	black	Zyxin
188977	nhr-228	WBGene00020852	30.3382	14.1143	16.2239	-2.10954	black	Nuclear Hormone Receptor family
178869	R02F11.3	WBGene00019841	23.5045	14.0969	9.40767	4.68919	black	hypothetical protein
192086	zig-1	WBGene00006978	38.2731	14.0573	24.2158	-10.1585	black	2 (Zwei) IG domain protein
186425	F56H11.2	WBGene00010175	26.8591	14.0308	12.8283	1.20251	black	hypothetical protein
3565651	gopc-1	WBGene00014101	30.5535	14.0206	16.5329	-2.51228	black	GOlgi-associated PDZ and Coiled-coil motif protein
182242	pph-1	WBGene00004083	25.3478	14.0039	11.344	2.65991	black	Serine/threonine-protein phosphatase
174411	F46C5.1	WBGene00009778	17.3568	13.9865	3.37026	10.6162	black	hypothetical protein
189049	cah-6	WBGene00000284	41.2985	13.9739	27.3246	-13.3507	black	Carbonic AnHydrase
181585	nac-1	WBGene00003517	21.741	13.966	7.77496	6.19105	black	Sodium-dependent low-affinity dicarboxylate transporter 1
181101	mec-10	WBGene00003174	27.1262	13.9535	13.1727	0.780807	black	Degenerin mec-10
177412	pqn-89	WBGene00004169	30.5227	13.9533	16.5694	-2.61603	black	Prion-like-(Q/N-rich)-domain-bearing protein
174044	sma-6	WBGene00004860	23.5618	13.9265	9.63535	4.29115	black	Serine/threonine-protein kinase sma-6
181342	C35C5.8	WBGene00007957	17.4387	13.8919	3.54681	10.3451	black	hypothetical protein
173891	ampd-1	WBGene00016415	26.694	13.8877	12.8063	1.08147	black	Adenosine MonoPhosphate Deaminase homolog
178976	C04E6.7	WBGene00015423	23.0166	13.8258	9.19076	4.63508	black	hypothetical protein
173949	C17G10.7	WBGene00015919	24.0443	13.823	10.2213	3.60173	black	hypothetical protein
174678	ptr-8	WBGene00004222	22.709	13.7866	8.92243	4.86413	black	PaTched Related family
177256	tat-2	WBGene00019166	30.988	13.768	17.22	-3.45207	black	Phospholipid-transporting ATPase
179128	R13D7.2	WBGene00020054	20.3826	13.7679	6.61465	7.15326	black	hypothetical protein
180882	C15H9.11	WBGene00015805	24.0692	13.7136	10.3556	3.35794	black	hypothetical protein
181242	R07E3.1	WBGene00011102	31.0858	13.6535	17.4323	-3.77884	black	hypothetical protein
188169	cgt-1	WBGene00011517	26.146	13.6248	12.5212	1.10367	black	Ceramide glucosyltransferase 1
176510	K11D9.3	WBGene00010772	27.698	13.5972	14.1009	-0.503699	black	hypothetical protein
172992	C35E7.2	WBGene00016454	46.5472	13.5932	32.954	-19.3607	black	hypothetical protein
182068	C01F1.4	WBGene00015299	27.1854	13.565	13.6204	-0.0554467	black	hypothetical protein
190148	Y51H4A.8	WBGene00013104	19.4899	13.5254	5.96445	7.56099	black	hypothetical protein
189924	Y45F10D.2	WBGene00012883	20.2678	13.5171	6.75069	6.76642	black	hypothetical protein
173038	dys-1	WBGene00001131	34.3533	13.4985	20.8548	-7.35638	black	DYStrophin related
189804	srd-23	WBGene00005101	30.0643	13.4485	16.6158	-3.16734	black	Serpentine Receptor, class D (delta)
173502	F53A10.2	WBGene00018734	31.3348	13.4219	17.913	-4.49107	black	hypothetical protein
185216	F32H5.4	WBGene00009350	23.7994	13.4125	10.3869	3.02563	black	hypothetical protein
189006	twk-40	WBGene00006691	31.0095	13.3741	17.6354	-4.26136	black	TWiK family of potassium channels
178623	tank-1	WBGene00004053	25.2543	13.3485	11.9058	1.44268	black	Tankyrase-like protein
181455	sir-2.2	WBGene00004801	25.6456	13.3472	12.2984	1.04887	black	NAD-dependent protein deacylase sir-2.2
174367	iff-2	WBGene00002065	31.7666	13.3422	18.4244	-5.08226	black	Eukaryotic translation initiation factor 5A-2
180673	F47F2.1	WBGene00018569	36.6595	13.3022	23.3573	-10.0551	black	cAMP-dependent protein kinase, catalytic subunit-like
176229	sma-2	WBGene00004856	25.069	13.2877	11.7813	1.50647	black	Dwarfin sma-2
189728	hlh-33	WBGene00021446	23.8001	13.2699	10.5302	2.73969	black	Helix Loop Helix
181143	snf-12	WBGene00004911	24.2672	13.2141	11.0532	2.16091	black	Transporter
186039	glb-17	WBGene00009887	19.7618	13.1689	6.5929	6.57602	black	GLoBin related
174557	lec-3	WBGene00002266	32.6766	13.1157	19.5609	-6.4452	black	32 kDa beta-galactoside-binding lectin lec-3
177016	lin-1	WBGene00002990	24.9612	13.1112	11.8499	1.26127	black	hypothetical protein
175866	Y42G9A.2	WBGene00021532	24.4624	13.1064	11.356	1.75045	black	hypothetical protein
175951	dig-1	WBGene00000998	29.1439	13.0458	16.0982	-3.05241	black	DIsplaced Gonad
192077	twk-13	WBGene00006668	33.6989	13.0105	20.6884	-7.67796	black	TWiK family of potassium channels
179818	cpz-2	WBGene00000789	26.8754	13.0086	13.8668	-0.858272	black	CathePsin Z
174426	cutl-15	WBGene00011888	39.529	13.0022	26.5268	-13.5246	black	CUTiclin-Like
3896724	W05F2.4	WBGene00021036	35.1761	12.9995	22.1766	-9.17709	black	hypothetical protein
174128	acer-1	WBGene00016630	18.5961	12.9347	5.66144	7.27324	black	ACEtyl-CoA Regulator
186895	K02E11.4	WBGene00010513	20.0993	12.8954	7.20384	5.6916	black	hypothetical protein
184713	F20B6.4	WBGene00017628	30.2377	12.8706	17.3671	-4.49648	black	hypothetical protein
179549	K10D6.4	WBGene00010744	29.0497	12.8541	16.1956	-3.34153	black	hypothetical protein
174188	F32A5.4	WBGene00017970	28.2961	12.8079	15.4881	-2.68017	black	hypothetical protein
176709	Y37D8A.16	WBGene00012554	29.9199	12.807	17.1128	-4.30582	black	hypothetical protein
174219	spi-1	WBGene00023416	25.4627	12.7757	12.687	0.0886385	black	Serine protease inhibitor 1 protein
171841	Y71F9B.13	WBGene00022131	22.4935	12.732	9.76152	2.9705	black	hypothetical protein
176411	pqn-8	WBGene00004100	22.8215	12.7098	10.1117	2.59812	black	Prion-like-(Q/N-rich) domain-bearing protein 8
180952	F41B4.1	WBGene00018257	20.8656	12.704	8.16157	4.54245	black	hypothetical protein
178577	nhr-90	WBGene00003680	29.3187	12.6552	16.6635	-4.00823	black	Nuclear hormone receptor family member nhr-90
192057	xtr-1	WBGene00006965	21.0221	12.6518	8.37032	4.28147	black	MX region of TRA-2 Related
179627	sodh-1	WBGene00010790	17.9411	12.6436	5.29749	7.34615	black	Alcohol dehydrogenase 1
174400	fut-1	WBGene00001505	28.5546	12.6199	15.9347	-3.31483	black	FUcosyl Transferase
189115	W02D7.3	WBGene00020939	25.787	12.6049	13.1822	-0.577277	black	hypothetical protein
188023	T03F6.4	WBGene00011400	24.8386	12.5853	12.2533	0.332046	black	hypothetical protein
173775	mlt-7	WBGene00022743	27.6539	12.5826	15.0713	-2.48865	black	Peroxidase mlt-7 light chain
180666	F47B7.1	WBGene00018532	26.2365	12.5552	13.6813	-1.12603	black	UPF0057 membrane protein F47B7.1
174655	glb-12	WBGene00008256	28.84	12.5508	16.2893	-3.7385	black	GLoBin related
175125	atgp-2	WBGene00000225	29.6784	12.5482	17.1302	-4.58195	black	Amino acid Transporter GlycoProtein subunit
176893	K11H12.7	WBGene00019663	28.3773	12.5408	15.8365	-3.29576	black	hypothetical protein
176923	abhd-14	WBGene00021927	27.9379	12.5333	15.4047	-2.87139	black	ABHydrolase Domain containing homolog
178102	ZK792.4	WBGene00014077	30.3061	12.487	17.8191	-5.33207	black	hypothetical protein
187122	K07G5.4	WBGene00010643	19.1659	12.4697	6.69619	5.77349	black	hypothetical protein
185618	F41E6.7	WBGene00018288	32.4252	12.4671	19.9582	-7.49112	black	hypothetical protein
187804	R11D1.3	WBGene00011244	16.8703	12.4116	4.45871	7.95293	black	hypothetical protein
180625	CLC-3	WBGene00000524	26.6135	12.4052	14.2084	-1.80321	black	CLaudin-like in Caenorhabditis
191053	ZC21.3	WBGene00022505	18.1544	12.3541	5.80026	6.55387	black	hypothetical protein
189526	Y23H5B.3	WBGene00021274	20.9031	12.338	8.56509	3.77289	black	hypothetical protein
186617	chpf-2	WBGene00019108	23.9964	12.3271	11.6692	0.657927	black	Calcineurin-like EF-Hand Protein Family member
183938	D2007.2	WBGene00017042	27.1378	12.3228	14.815	-2.49216	black	hypothetical protein
187563	R04A9.3	WBGene00019863	24.3953	12.3039	12.0914	0.212522	black	hypothetical protein
28661656	sqst-5	#N/A	20.8386	12.2877	8.55098	3.73669	black	SeQueSTosome related
191697	klp-3	WBGene00002216	29.9441	12.2696	17.6746	-5.40501	black	Kinesin-like protein klp-3
181102	nhr-14	WBGene00003613	27.3429	12.2463	15.0966	-2.85025	black	Nuclear hormone receptor family member nhr-14
174398	mak-1	WBGene00010681	20.147	12.2161	7.93092	4.28515	black	MAP kinase Activated protein Kinase
175373	feh-1	WBGene00001410	28.9456	12.2076	16.738	-4.53034	black	Protein Fe65 homolog
184927	F25E5.8	WBGene00017789	21.4901	12.1934	9.29675	2.89661	black	hypothetical protein
174068	dgk-5	WBGene00019428	28.852	12.1831	16.669	-4.4859	black	Putative diacylglycerol kinase K06A1.6
191664	gur-4	WBGene00001805	23.5383	12.1564	11.3819	0.774511	black	GUstatory Receptor family
175386	Y71H2AM.10	WBGene00022175	33.918	12.1256	21.7924	-9.66686	black	hypothetical protein
191442	ZK856.6	WBGene00014107	46.8641	12.1088	34.7552	-22.6464	black	hypothetical protein
175780	C05D2.11	#N/A	20.033	12.0608	7.97218	4.0886	black	ncRNA
3565291	sta-2	WBGene00010251	21.4059	12.048	9.35791	2.69007	black	Signal transducer and activator of transcription b
177527	R05G6.10	WBGene00019902	23.3053	12.0394	11.2658	0.773605	black	hypothetical protein
176866	kgb-1	WBGene00002187	27.3785	12.0279	15.3507	-3.32279	black	GLH-binding kinase 1
178237	gcy-18	WBGene00001543	26.3083	12.02	14.2883	-2.2683	black	Receptor-type guanylate cyclase gcy-18
176987	snn-1	WBGene00004913	32.6436	11.9813	20.6623	-8.68098	black	SyNapsiN
188325	nhr-216	WBGene00020385	23.5778	11.9784	11.5994	0.378957	black	Nuclear Hormone Receptor family
175343	Y48G9A.9	WBGene00021702	20.4077	11.9463	8.46136	3.48495	black	Protein-tyrosine-phosphatase
171753	nlp-12	WBGene00003750	18.6054	11.9406	6.66484	5.27576	black	Neuropeptide-Like Protein
6418598	K09H9.8	WBGene00045387	20.2432	11.9322	8.31108	3.62109	black	hypothetical protein
185763	F44G4.7	WBGene00009716	27.6595	11.8872	15.7724	-3.88519	black	hypothetical protein
181316	ifa-1	WBGene00002050	25.9581	11.8388	14.1194	-2.28063	black	Intermediate filament protein ifa-1
179090	F20A1.1	WBGene00017613	23.5686	11.8041	11.7644	0.0396839	black	hypothetical protein
175199	Y55B1BL.1	WBGene00021909	21.4913	11.7436	9.74765	1.99596	black	hypothetical protein
183224	C35A5.6	WBGene00007950	16.4366	11.74	4.6966	7.0434	black	hypothetical protein
178350	B0513.5	WBGene00007197	22.465	11.7157	10.7493	0.966456	black	Proline dehydrogenase 1, mitochondrial
181443	unc-9	WBGene00006749	32.2	11.6772	20.5228	-8.84562	black	Innexin unc-9
180667	erp-1	WBGene00001335	40.1938	11.6515	28.5423	-16.8908	black	Endophilin-Related Protein
182985	glb-9	WBGene00016184	33.2344	11.5738	21.6606	-10.0868	black	Globin-like protein 9
183913	D1053.3	WBGene00008368	21.7312	11.5466	10.1847	1.36189	black	hypothetical protein
177165	pqn-75	WBGene00004157	17.0659	11.5084	5.5575	5.95088	black	Prion-like-(Q/N-rich)-domain-bearing protein
187942	lmd-5	WBGene00020141	16.4818	11.4923	4.98947	6.50284	black	LysM Domain (peptidoglycan binding) protein
187642	ceh-62	WBGene00011069	20.335	11.4245	8.91047	2.51402	black	Homeobox protein ceh-62
180313	ttx-1	WBGene00006652	31.0778	11.4242	19.6536	-8.22947	black	hypothetical protein
181329	tni-1	WBGene00006584	31.3314	11.4073	19.9241	-8.51678	black	Troponin I 1
176472	unc-49	WBGene00006784	22.4008	11.3952	11.0057	0.389523	black	hypothetical protein
174876	43164	WBGene00013273	25.0624	11.3593	13.7031	-2.3438	black	MARCH (Membrane-Associated Ring finger (C3HC4)) homolog
177626	vha-5	WBGene00006914	30.1515	11.3007	18.8508	-7.55007	black	V-type proton ATPase subunit a
187662	nhr-208	WBGene00011099	21.5891	11.2715	10.3176	0.953878	black	Nuclear Hormone Receptor family
176888	C18H7.1	WBGene00015993	16.4085	11.2665	5.14208	6.12439	black	hypothetical protein
191659	gpa-9	WBGene00001671	19.7162	11.2372	8.47898	2.75819	black	Guanine nucleotide-binding protein alpha-9 subunit
177938	mec-3	WBGene00003167	32.9375	11.2091	21.7284	-10.5193	black	Mechanosensory protein 3
186226	F54C9.11	WBGene00010045	29.4764	11.1953	18.2811	-7.08575	black	hypothetical protein
173892	C34F11.8	WBGene00016417	21.3379	11.1732	10.1647	1.00852	black	hypothetical protein
188075	lron-14	WBGene00011454	46.6657	11.1633	35.5024	-24.3391	black	eLRR (extracellular Leucine-Rich Repeat) ONly
183981	pde-3	WBGene00008443	30.0182	11.1626	18.8557	-7.69313	black	Phosphodiesterase
188483	tmc-1	WBGene00020490	26.452	11.1414	15.3106	-4.16912	black	Transmembrane channel-like protein 1
188867	T24F1.4	WBGene00011996	23.5523	11.1263	12.426	-1.29973	black	hypothetical protein
187335	sulp-5	WBGene00010789	21.7512	11.1188	10.6325	0.486291	black	SULfate Permease family
190214	Y53F4B.12	WBGene00013159	25.6685	11.098	14.5705	-3.47253	black	hypothetical protein
186216	F54B11.9	WBGene00010032	18.3937	11.0826	7.31108	3.7715	black	hypothetical protein
190011	kvs-4	WBGene00012967	21.4047	11.0818	10.3229	0.758943	black	hypothetical protein
174530	glt-5	WBGene00001623	17.6211	11.049	6.57204	4.477	black	Amino acid transporter
188477	sre-4	WBGene00011745	36.29	10.9996	25.2904	-14.2909	black	Serpentine Receptor, class E (epsilon)
177702	C09G9.1	WBGene00007492	15.5409	10.9994	4.5415	6.45788	black	hypothetical protein
190813	Y97E10AL.1	WBGene00022392	23.5783	10.9802	12.5981	-1.61782	black	hypothetical protein
177728	msa-1	WBGene00013882	19.3353	10.9559	8.3794	2.57646	black	Microfilaria Surface-Associated protein
185170	nhr-180	WBGene00017961	21.4923	10.943	10.5493	0.393628	black	Nuclear Hormone Receptor family
174456	T23G7.3	WBGene00011966	18.2712	10.8529	7.41831	3.43461	black	hypothetical protein
190363	Y57G11A.4	WBGene00013292	27.2985	10.8331	16.4654	-5.63233	black	hypothetical protein
181157	gpa-12	WBGene00001674	21.8675	10.7916	11.0759	-0.284254	black	Guanine nucleotide-binding protein alpha-12 subunit
171816	ptr-12	WBGene00004226	19.6232	10.7825	8.84073	1.94175	black	PaTched Related family
178452	gln-3	WBGene00001604	19.631	10.7667	8.86424	1.90247	black	GLutamiNe synthetase (glutamate-ammonia ligase)
177352	egal-1	WBGene00015680	30.3184	10.7667	19.5517	-8.78501	black	EGALitarian (Drosophila exonuclease-like) homolog
181575	sprr-2	WBGene00009629	21.5204	10.7404	10.7801	-0.0397004	black	Sex Peptide Receptor (Drosophila) Related
178031	gtl-1	WBGene00001795	20.0036	10.6737	9.32991	1.34379	black	Gon-Two Like (TRP subfamily)
188770	abf-5	WBGene00000016	17.148	10.6513	6.49676	4.15452	black	AntiBacterial Factor related
185325	F35H8.2	WBGene00009447	19.3082	10.6425	8.66572	1.97674	black	hypothetical protein
180671	ceh-18	WBGene00000441	31.1036	10.6393	20.4643	-9.82501	black	C. Elegans Homeobox
179461	egl-9	WBGene00001178	29.8291	10.6198	19.2093	-8.58953	black	Hypoxia-inducible factor prolyl hydroxylase
188750	srh-212	WBGene00005422	21.9024	10.6089	11.2935	-0.684637	black	Serpentine Receptor, class H
179277	F59E11.7	WBGene00019113	18.0501	10.4875	7.56265	2.92482	black	hypothetical protein
188219	T07D1.3	WBGene00020302	23.0646	10.4744	12.5902	-2.11577	black	hypothetical protein
180548	T07D1.2	WBGene00020301	24.4725	10.4669	14.0056	-3.53865	black	hypothetical protein
181148	ajm-1	WBGene00000100	30.2169	10.4628	19.7541	-9.29136	black	Apical Junction Molecule
177501	F42C5.4	WBGene00018346	18.7965	10.4604	8.33613	2.12426	black	hypothetical protein
178781	T22F3.8	WBGene00020698	18.6208	10.4318	8.189	2.24283	black	hypothetical protein
181705	nhr-28	WBGene00003624	17.0559	10.4023	6.65353	3.74879	black	Nuclear hormone receptor family member nhr-28
180002	nmr-2	WBGene00003775	30.8127	10.3347	20.478	-10.1433	black	NMDA class glutamate Receptor
173547	math-3	WBGene00015608	19.779	10.2554	9.52362	0.731733	black	MATH (meprin-associated Traf homology) domain containing
178782	T22F3.11	WBGene00020700	12.8858	10.2141	2.67165	7.54248	black	hypothetical protein
179021	F13H6.5	WBGene00017433	21.1353	10.165	10.9703	-0.805259	black	hypothetical protein
191139	ZC317.2	WBGene00022588	21.0818	10.1615	10.9203	-0.758865	black	hypothetical protein
175865	Y42G9A.3	WBGene00021533	15.8776	10.1293	5.74828	4.38106	black	hypothetical protein
187844	R12G8.1	WBGene00011254	20.7857	10.0945	10.6913	-0.59677	black	hypothetical protein
179606	rhr-2	WBGene00004359	20.6936	10.0644	10.6292	-0.564755	black	RH (Rhesus) antigen Related
172581	rskn-2	WBGene00008311	22.9971	10.0614	12.9358	-2.87437	black	Putative ribosomal protein S6 kinase alpha-2
190169	Y51H7BR.4	WBGene00021776	28.5761	10.0524	18.5237	-8.47125	black	hypothetical protein
180316	Y113G7A.15	WBGene00013752	19.7049	10.052	9.65283	0.399215	black	hypothetical protein
182360	C07B5.3	WBGene00007408	15.7526	10.049	5.7036	4.3454	black	hypothetical protein
177476	nhr-105	WBGene00003695	20.4214	10.0228	10.3985	-0.375707	black	Nuclear Hormone Receptor family
174770	F54D5.15	WBGene00010057	24.8869	10.0172	14.8697	-4.85249	black	hypothetical protein
188854	lgc-40	WBGene00020767	32.7248	10.0078	22.717	-12.7092	black	Ligand-Gated ion Channel
179937	F56A12.2	WBGene00010143	27.9232	9.99572	17.9274	-7.93172	black	hypothetical protein
171650	hum-7	WBGene00002040	20.6456	9.98321	10.6624	-0.679166	black	Heavy chain, Unconventional Myosin
191618	ceh-16	WBGene00000439	21.9974	9.96268	12.0348	-2.07208	black	Homeobox protein engrailed-like ceh-16
180920	C15B12.4	WBGene00015786	20.4323	9.94129	10.491	-0.54969	black	hypothetical protein
181416	pgp-14	WBGene00004008	16.1929	9.93795	6.25497	3.68298	black	P-GlycoProtein related
179961	C53A5.13	WBGene00008270	19.0357	9.9339	9.10176	0.832136	black	hypothetical protein
172221	F46F11.1	WBGene00018508	16.216	9.91131	6.30469	3.60661	black	Inositol hexakisphosphate and diphosphoinositol-pentakisphosphate kinase
174462	let-23	WBGene00002299	18.9689	9.89719	9.07168	0.825504	black	Receptor protein-tyrosine kinase
188688	ttr-23	WBGene00011894	21.138	9.86902	11.269	-1.40002	black	TransThyretin-Related family domain
175485	lin-48	WBGene00003033	23.9666	9.86886	14.0977	-4.22884	black	hypothetical protein
191637	ggr-2	WBGene00001587	34.1151	9.81863	24.2965	-14.4778	black	GABA/Glycine Receptor family (see gbr)
178747	ifc-1	WBGene00002055	18.8027	9.77806	9.02464	0.753419	black	Intermediate filament protein ifc-1
181269	egl-36	WBGene00001202	26.9394	9.75237	17.187	-7.43462	black	Potassium voltage-gated channel protein egl-36
181574	tatn-1	WBGene00009628	18.9892	9.74895	9.2402	0.508746	black	Tyrosine AminoTraNsferase
182465	C09G9.5	WBGene00007495	22.3289	9.73105	12.5979	-2.86684	black	hypothetical protein
183635	nhr-129	WBGene00003719	20.182	9.70475	10.4772	-0.772458	black	Nuclear Hormone Receptor family
174420	B0457.2	WBGene00007178	18.0543	9.65237	8.40194	1.25042	black	hypothetical protein
190821	ncx-10	WBGene00003575	17.1484	9.64277	7.50562	2.13715	black	Na/Ca eXchangers
176109	fahd-1	WBGene00022798	16.0315	9.62675	6.40471	3.22205	black	Fumarylacetoacetate hydrolase domain-containing protein 1
191267	ZK262.3	WBGene00013950	16.3723	9.59913	6.77314	2.82599	black	Lipase ZK262.3
178127	ZK822.5	WBGene00014092	15.6429	9.55479	6.08812	3.46667	black	hypothetical protein
189193	W04E12.7	WBGene00012252	14.9594	9.54653	5.41288	4.13365	black	hypothetical protein
181305	F13D2.1	WBGene00008735	25.2046	9.53718	15.6675	-6.13028	black	hypothetical protein
187349	M01A8.1	WBGene00010795	20.5695	9.52659	11.0429	-1.51634	black	hypothetical protein
188752	T22F3.10	WBGene00020699	23.2079	9.52628	13.6816	-4.15533	black	hypothetical protein
182287	C06A8.8	WBGene00015517	21.2986	9.45782	11.8408	-2.38297	black	hypothetical protein
191444	ZK863.1	WBGene00014122	27.3029	9.45384	17.849	-8.3952	black	hypothetical protein
182564	nhr-153	WBGene00007546	21.793	9.4532	12.3398	-2.88664	black	Nuclear hormone receptor family member nhr-153
181457	mxl-3	WBGene00003511	16.6883	9.44005	7.24822	2.19183	black	MaX-Like
179838	cav-2	WBGene00000302	19.9416	9.42557	10.516	-1.09044	black	Caveolin-2
176795	T12D8.9	WBGene00011736	22.5837	9.41755	13.1662	-3.74861	black	hypothetical protein
176786	Y76A2B.5	WBGene00013577	18.4373	9.40925	9.02809	0.381155	black	hypothetical protein
179285	T27E4.7	WBGene00020865	22.8476	9.38833	13.4593	-4.07095	black	hypothetical protein
13220194	ZK470.14	WBGene00219362	42.3154	9.38128	32.9342	-23.5529	black	hypothetical protein
186045	F49E10.4	WBGene00018641	28.8943	9.36779	19.5265	-10.1587	black	hypothetical protein
187206	lge-1	WBGene00010716	40.7645	9.36279	31.4017	-22.0389	black	Glycosyltransferase-like protein LARGE
13184298	F14D2.19	WBGene00206522	13.8141	9.35192	4.46214	4.88978	black	hypothetical protein
177516	F13B6.3	WBGene00017418	13.5037	9.33913	4.16461	5.17452	black	hypothetical protein
183349	C39H7.4	WBGene00016542	21.9548	9.31125	12.6435	-3.33225	black	hypothetical protein
186275	F55A4.7	WBGene00018859	18.5453	9.30353	9.24175	0.061784	black	hypothetical protein
180776	ZC449.5	WBGene00022615	19.1492	9.29515	9.85403	-0.558881	black	hypothetical protein
186631	del-5	WBGene00010334	16.1643	9.28798	6.8763	2.41168	black	DEgenerin Like
189017	gst-23	WBGene00001771	28.4635	9.25999	19.2035	-9.94347	black	Glutathione S-Transferase
186626	nhr-143	WBGene00019116	21.3792	9.23516	12.1441	-2.90893	black	Nuclear Hormone Receptor family
176863	nog-1	WBGene00020297	20.7711	9.21283	11.5583	-2.34547	black	Nucleolar GTP-binding protein 1
191696	irk-3	WBGene00002151	18.4207	9.16814	9.25261	-0.0844706	black	Inward Rectifying K (potassium) channel family
6418793	Y70C5A.3	WBGene00050904	17.3296	9.16137	8.16822	0.993148	black	hypothetical protein
176122	clp-1	WBGene00000542	20.2355	9.15862	11.0769	-1.91828	black	Calpain clp-1
190882	Y105C5A.24	WBGene00013643	18.612	9.14516	9.46683	-0.321671	black	hypothetical protein
181492	aakb-1	WBGene00010115	20.0597	9.11272	10.947	-1.83425	black	AMP-Activated Kinase Beta subunit
186965	K03H6.5	WBGene00019370	21.8346	9.10509	12.7295	-3.6244	black	hypothetical protein
174306	unc-105	WBGene00006832	23.5963	9.10391	14.4924	-5.38851	black	Degenerin-like protein unc-105
181643	lron-3	WBGene00007261	26.2935	9.09768	17.1958	-8.09814	black	eLRR (extracellular Leucine-Rich Repeat) ONly
183598	clec-198	WBGene00008203	16.7192	9.09677	7.62243	1.47434	black	C-type LECtin
181187	him-4	WBGene00001863	17.5739	9.07876	8.49509	0.583671	black	High Incidence of Males (increased X chromosome loss)
191416	ZK721.3	WBGene00022810	25.4477	9.07844	16.3692	-7.29078	black	hypothetical protein
181686	C30F2.3	WBGene00007817	22.1147	9.07038	13.0443	-3.9739	black	hypothetical protein
190560	Y69H2.10	WBGene00013485	16.604	9.06056	7.54343	1.51713	black	hypothetical protein
188238	T07F12.1	WBGene00020321	24.8693	9.04731	15.822	-6.77473	black	hypothetical protein
179696	fipr-2	WBGene00009097	15.2925	9.01937	6.27316	2.74621	black	FIP (Fungus-Induced Protein) Related
189988	Y47D7A.12	WBGene00021624	14.3703	9.01525	5.35504	3.66021	black	hypothetical protein
178703	nhr-96	WBGene00003686	24.457	9.00648	15.4506	-6.44408	black	Nuclear hormone receptor family member nhr-96
178514	ceh-88	WBGene00008195	22.9892	8.99778	13.9915	-4.99368	black	C. Elegans Homeobox
174179	E04F6.4	WBGene00017124	19.677	8.99682	10.6802	-1.68334	black	hypothetical protein
182538	C12D5.9	WBGene00015710	13.8835	8.99338	4.89012	4.10326	black	hypothetical protein
191302	ZK370.6	WBGene00022720	22.0318	8.98989	13.0419	-4.05204	black	hypothetical protein
186373	F56C9.8	WBGene00018952	27.5136	8.96219	18.5514	-9.58921	black	hypothetical protein
172187	pqn-44	WBGene00004131	21.1685	8.94724	12.2213	-3.27403	black	Prion-like-(Q/N-rich)-domain-bearing protein
173828	rig-6	WBGene00016354	25.3628	8.94517	16.4176	-7.47242	black	neuRonal IGCAM
182083	C01G10.6	WBGene00007233	13.9223	8.93123	4.99111	3.94012	black	hypothetical protein
181861	B0228.1	WBGene00015059	16.0893	8.91527	7.17402	1.74126	black	hypothetical protein
185100	sre-6	WBGene00009242	29.5177	8.9099	20.6078	-11.6979	black	Serpentine receptor class epsilon-6
171944	inx-12	WBGene00002134	23.3708	8.88358	14.4872	-5.60364	black	Innexin-12
181028	F27D9.2	WBGene00017861	16.3791	8.86863	7.51049	1.35814	black	hypothetical protein
180272	C25F9.5	WBGene00007725	18.4774	8.85039	9.62698	-0.776583	black	hypothetical protein
175955	sma-3	WBGene00004857	19.4785	8.83895	10.6396	-1.80065	black	Dwarfin sma-3
174560	lec-2	WBGene00002265	16.5704	8.80847	7.76193	1.04654	black	Galectin
181036	mec-7	WBGene00003171	15.5145	8.78207	6.73239	2.04968	black	Tubulin beta-1 chain
188067	T04F8.7	WBGene00011445	17.72	8.77311	8.94686	-0.173743	black	hypothetical protein
187631	R05H11.1	WBGene00019907	14.3615	8.77291	5.58857	3.18434	black	hypothetical protein
177505	ifo-1	WBGene00018350	20.2795	8.7643	11.5152	-2.75091	black	Intermediate Filament Organize
187964	nhr-212	WBGene00020153	17.8847	8.75934	9.12533	-0.365987	black	Nuclear Hormone Receptor family
179386	madf-4	WBGene00011575	41.2851	8.74745	32.5376	-23.7902	black	MADF domain transcription factor
176682	Y111B2A.13	WBGene00013736	19.3885	8.73028	10.6583	-1.92798	black	Transcription initiation factor IIA subunit 2
179127	gst-41	WBGene00001789	12.7376	8.65893	4.07863	4.58031	black	Glutathione S-Transferase
191332	pqn-98	WBGene00004177	14.4199	8.64977	5.77016	2.87961	black	Prion-like-(Q/N-rich)-domain-bearing protein
182357	C07A9.9	WBGene00007405	17.0133	8.62391	8.38938	0.23453	black	hypothetical protein
188959	T26H5.8	WBGene00012070	14.9693	8.59681	6.37246	2.22434	black	hypothetical protein
172640	ceh-6	WBGene00000431	22.9679	8.5805	14.3874	-5.80688	black	Homeobox protein ceh-6
182684	npr-4	WBGene00007635	19.1614	8.57216	10.5892	-2.01705	black	NeuroPeptide Receptor family
177450	R13H7.2	WBGene00020069	35.1023	8.53413	26.5681	-18.034	black	hypothetical protein
180493	K06A9.2	WBGene00019436	27.7363	8.53075	19.2055	-10.6748	black	hypothetical protein
173095	R05D7.3	WBGene00011028	24.6069	8.52299	16.0839	-7.56088	black	hypothetical protein
186406	F56F11.1	WBGene00018988	16.5097	8.48443	8.02531	0.459123	black	hypothetical protein
185570	F40H3.1	WBGene00018249	13.7272	8.44053	5.28665	3.15388	black	hypothetical protein
178809	phat-3	WBGene00016782	13.0886	8.43645	4.65212	3.78433	black	PHAryngeal gland Toxin-related
175462	nhr-6	WBGene00003605	21.8366	8.42764	13.4089	-4.98131	black	Nuclear Hormone Receptor family
185046	F28B12.1	WBGene00017894	18.7585	8.41818	10.3403	-1.92213	black	hypothetical protein
174801	F13D12.8	WBGene00008742	25.8345	8.41754	17.417	-8.99941	black	hypothetical protein
179609	T04F3.2	WBGene00011437	17.0374	8.41609	8.62128	-0.205198	black	hypothetical protein
174005	egl-44	WBGene00001208	22.7779	8.4009	14.377	-5.9761	black	Transcription enhancer factor-like protein egl-44
172464	dhp-1	WBGene00000963	15.4124	8.38717	7.02518	1.36199	black	Dihydropyrimidinase 1
181350	sto-4	WBGene00006066	24.4898	8.37174	16.1181	-7.74634	black	Stomatin-4
173536	ZC204.12	WBGene00022562	20.1662	8.36502	11.8011	-3.4361	black	hypothetical protein
180696	rab-37	WBGene00004285	19.0091	8.3298	10.6793	-2.34949	black	RAB family
186950	neto-1	WBGene00019360	22.3224	8.32218	14.0002	-5.67802	black	NETO (NEuropilin and TOlloid-like) homolog
172128	lfe-2	WBGene00002979	15.7063	8.31723	7.38909	0.928144	black	Let-23 Fertility Effector/regulator
176899	kvs-5	WBGene00021948	18.8175	8.3168	10.5007	-2.18393	black	hypothetical protein
189903	pbo-5	WBGene00012857	18.0727	8.31473	9.75797	-1.44324	black	Proton-gated ion channel subunit pbo-5
259373	tiam-1	WBGene00015704	35.556	8.31207	27.2439	-18.9319	black	TIAM (mammalian Tumor Invasion And Metastasis factor) homolog
172297	traK-1	WBGene00020838	19.5509	8.2802	11.2707	-2.99049	black	TRAK1 and TRAK2 related
180494	K06A9.1	WBGene00019435	22.2062	8.25473	13.9515	-5.69672	black	hypothetical protein
182796	C18G1.6	WBGene00015984	18.3323	8.2532	10.0791	-1.82585	black	hypothetical protein
171719	Y92H12A.2	WBGene00022358	31.0037	8.23826	22.7654	-14.5272	black	E3 ubiquitin-protein ligase
172045	cps-6	WBGene00000787	13.8571	8.23134	5.62574	2.60559	black	Endonuclease G, mitochondrial
177719	unc-129	WBGene00006852	26.576	8.21751	18.3585	-10.141	black	hypothetical protein
179576	tag-140	WBGene00006486	16.4695	8.20576	8.26372	-0.0579673	black	hypothetical protein
187826	pqn-60	WBGene00004144	12.8893	8.2047	4.68456	3.52014	black	Prion-like-(Q/N-rich)-domain-bearing protein
179311	F44A2.3	WBGene00018403	16.3991	8.19987	8.19926	0.000612689	black	hypothetical protein
171688	R06A10.4	WBGene00019911	21.9349	8.18003	13.7549	-5.57488	black	hypothetical protein
181336	igeg-2	WBGene00009842	16.8458	8.17477	8.67105	-0.496279	black	IG (immunoglobulin), EGF and transmmembrane domain
181112	F18E9.3	WBGene00017569	15.2591	8.14618	7.11292	1.03326	black	hypothetical protein
177172	C35B1.7	WBGene00016436	14.096	8.14263	5.95335	2.18929	black	hypothetical protein
178036	gtl-2	WBGene00001796	17.1122	8.13777	8.97443	-0.836661	black	Gon-Two Like (TRP subfamily)
177313	Y4C6B.3	WBGene00021157	15.5004	8.11477	7.38566	0.729105	black	hypothetical protein
177186	F30B5.7	WBGene00017936	14.5377	8.07933	6.45834	1.62099	black	hypothetical protein
178595	nas-32	WBGene00003550	14.7278	8.0618	6.66596	1.39583	black	Zinc metalloproteinase nas-32
183295	abhd-5.1	WBGene00016506	15.5997	8.04574	7.55399	0.491744	black	Abhydrolase domain-containing protein cgi-58
172889	aha-1	WBGene00000095	21.2039	8.04328	13.1606	-5.11734	black	Aryl hydrocarbon receptor nuclear translocator homolog
181348	ftt-2	WBGene00001502	22.0533	8.03151	14.0218	-5.99025	black	14-3-3-like protein 2
188564	T17A3.2	WBGene00020540	17.8668	7.98604	9.88073	-1.89469	black	hypothetical protein
178358	egl-23	WBGene00001190	17.5602	7.95538	9.60486	-1.64948	black	hypothetical protein
181702	F52E10.4	WBGene00009935	15.6344	7.93743	7.69693	0.2405	black	hypothetical protein
180715	F15A8.6	WBGene00017478	20.3393	7.93206	12.4072	-4.47518	black	Carboxylic ester hydrolase
177004	mca-2	WBGene00019875	23.9827	7.92026	16.0624	-8.14214	black	Calcium-transporting ATPase
179044	hpo-26	WBGene00018492	16.4207	7.88749	8.53323	-0.645737	black	hypothetical protein
191281	ZK287.3	WBGene00013964	12.9619	7.85584	5.10607	2.74977	black	hypothetical protein
180429	F25E2.3	WBGene00017781	16.4183	7.83571	8.58263	-0.746913	black	hypothetical protein
3565691	ZC412.3	WBGene00013884	17.6859	7.79951	9.88639	-2.08688	black	hypothetical protein
180753	F43C9.2	WBGene00018376	15.2423	7.77325	7.46908	0.304169	black	hypothetical protein
173294	pes-7	WBGene00003980	23.1921	7.76015	15.4319	-7.67175	black	Patterned Expression Site
173125	W02D9.10	WBGene00012216	16.4462	7.75145	8.69473	-0.943284	black	hypothetical protein
192074	twk-12	WBGene00006667	21.0872	7.74116	13.346	-5.60486	black	TWiK family of potassium channels protein 12
175240	zip-2	WBGene00019327	21.9156	7.73467	14.181	-6.4463	black	bZIP transcription factor family
176432	epac-1	WBGene00004255	27.6992	7.72807	19.9711	-12.243	black	Rap guanine nucleotide exchange factor 1
173202	gcy-35	WBGene00001555	24.4319	7.7055	16.7264	-9.02086	black	Guanylyl CYclase
180871	ipp-5	WBGene00002146	21.5042	7.69579	13.8084	-6.11261	black	Probable type I inositol 1,4,5-trisphosphate 5-phosphatase
3564822	T22F7.1	WBGene00020701	16.1173	7.68959	8.42775	-0.738155	black	hypothetical protein
180591	cnnm-3	WBGene00016343	15.7471	7.67738	8.06969	-0.392308	black	vertebrate CNNM family homolog
172496	C15A11.7	WBGene00007599	13.1502	7.67677	5.47344	2.20333	black	hypothetical protein
188885	ugt-54	WBGene00012013	15.928	7.66039	8.26756	-0.607175	black	UDP-GlucuronosylTransferase
180363	T03D8.7	WBGene00011394	11.0888	7.63907	3.44972	4.18935	black	hypothetical protein
173441	mab-9	WBGene00003106	16.4721	7.59912	8.87295	-1.27383	black	T-box protein 12
181551	nhr-3	WBGene00003602	21.1788	7.58808	13.5907	-6.0026	black	Nuclear hormone receptor family member nhr-3
179715	cal-1	WBGene00000285	14.9492	7.56669	7.38248	0.184207	black	CALmodulin related genes
189817	frpr-19	WBGene00021510	39.9449	7.50162	32.4433	-24.9417	black	FMRFamide Peptide Receptor family
187530	R02F2.8	WBGene00019837	11.7651	7.48863	4.27648	3.21215	black	hypothetical protein
171868	bam-2	WBGene00000237	22.8878	7.4861	15.4017	-7.91558	black	hypothetical protein
184574	F16F9.3	WBGene00017514	17.1236	7.48416	9.63943	-2.15527	black	hypothetical protein
177860	magu-4	WBGene00009678	19.6363	7.48179	12.1545	-4.67276	black	MAGUK family
188818	inx-20	WBGene00002142	23.7904	7.4781	16.3123	-8.83421	black	Innexin
177261	Y9C9A.8	WBGene00021178	15.779	7.45409	8.32489	-0.870799	black	hypothetical protein
189791	sqst-2	WBGene00021495	15.166	7.44104	7.725	-0.283963	black	SeQueSTosome related
176240	pat-2	WBGene00003929	25.3216	7.43838	17.8832	-10.4448	black	Integrin alpha pat-2
174586	plc-3	WBGene00004038	18.6041	7.43336	11.1707	-3.73734	black	Phosphoinositide phospholipase C
180328	pqn-94	WBGene00004173	17.366	7.41732	9.9487	-2.53137	black	Prion-like-(Q/N-rich)-domain-bearing protein
177773	F56D5.6	WBGene00010150	18.3792	7.41173	10.9675	-3.55577	black	hypothetical protein
191621	ceh-31	WBGene00000452	49.6619	7.40327	42.2586	-34.8553	black	Homeobox protein ceh-31
180032	kin-30	WBGene00002211	15.5335	7.4023	8.13124	-0.728936	black	protein KINase
173555	C52E2.4	WBGene00016883	14.7384	7.39495	7.34341	0.0515345	black	hypothetical protein
184904	F23F1.7	WBGene00017748	15.4626	7.39274	8.06984	-0.677095	black	hypothetical protein
180127	tni-3	WBGene00006585	15.5791	7.39078	8.18831	-0.797531	black	Troponin I 3
187863	R13D11.4	WBGene00020058	32.405	7.38177	25.0232	-17.6414	black	hypothetical protein
185273	F35C11.6	WBGene00009405	13.8033	7.37319	6.43015	0.943046	black	hypothetical protein
174821	clh-1	WBGene00000528	16.7562	7.34715	9.40905	-2.0619	black	Chloride channel protein
184471	ntr-2	WBGene00008808	25.3224	7.29873	18.0237	-10.7249	black	NemaTocin Receptor
182293	C06B3.6	WBGene00007365	15.4228	7.28451	8.13827	-0.853755	black	hypothetical protein
175227	pat-12	WBGene00003936	20.8728	7.27863	13.5942	-6.31554	black	Protein pat-12
187136	K08B12.3	WBGene00019522	12.9378	7.24282	5.69496	1.54786	black	hypothetical protein
189194	apt-9	WBGene00000166	29.8943	7.2387	22.6556	-15.4169	black	AdaPTin or adaptin-related protein
176404	K03H1.5	WBGene00010540	20.4424	7.22474	13.2177	-5.99293	black	hypothetical protein
3565870	F36H2.5	WBGene00044404	22.1272	7.22355	14.9036	-7.68006	black	hypothetical protein
186329	F55G1.15	WBGene00018907	13.5491	7.20463	6.34442	0.860215	black	hypothetical protein
179163	memo-1	WBGene00016500	19.9893	7.20236	12.7869	-5.58459	black	Protein memo-1 homolog
179011	W06H8.5	#N/A	16.0552	7.19048	8.86467	-1.6742	black	ncRNA
188112	T05C1.1	WBGene00020248	18.5417	7.17651	11.3652	-4.18871	black	hypothetical protein
177697	T28C6.7	WBGene00012121	24.342	7.16123	17.1808	-10.0196	black	hypothetical protein
186435	F57B1.5	WBGene00010188	14.222	7.14853	7.07346	0.0750716	black	hypothetical protein
24104726	K07E1.1	WBGene00019489	17.1851	7.12516	10.0599	-2.93477	black	1,2-dihydroxy-3-keto-5-methylthiopentene dioxygenase homolog 2
259422	F42G2.2	WBGene00018351	12.565	7.11617	5.44881	1.66736	black	hypothetical protein
184707	F20A1.10	WBGene00017621	14.6022	7.10672	7.49544	-0.388721	black	hypothetical protein
174282	glna-2	WBGene00008435	12.2837	7.09982	5.1839	1.91593	black	GLutamiNAse
186556	F58H10.1	WBGene00010291	15.8053	7.08622	8.71904	-1.63283	black	hypothetical protein
174401	pah-1	WBGene00000240	13.8075	7.08457	6.72294	0.361637	black	PhenylAlanine Hydroxylase
179306	glo-4	WBGene00017195	13.4071	7.06501	6.34211	0.7229	black	X-linked retinitis pigmentosa GTPase regulator homolog
173493	snf-3	WBGene00004902	18.4586	7.02639	11.4322	-4.40579	black	Sodium-and chloride-dependent betaine transporter
185456	F38B7.2	WBGene00009533	13.1634	7.0261	6.13729	0.888815	black	hypothetical protein
182492	pezo-1	WBGene00007505	17.9154	7.02259	10.8928	-3.87024	black	Piezo-type mechanosensitive ion channel component
186894	K02E11.3	WBGene00010512	14.4423	7.0181	7.42425	-0.406156	black	hypothetical protein
191686	ins-5	WBGene00002088	13.6864	7.01448	6.67189	0.342586	black	Putative insulin-like peptide beta-type 6
186998	irld-11	WBGene00019391	16.202	6.98217	9.21982	-2.23765	black	Insulin/EGF-Receptor L Domain protein
180085	F11A5.9	WBGene00008677	10.3672	6.96777	3.39947	3.5683	black	hypothetical protein
191005	Y116A8C.29	WBGene00013806	17.8906	6.95868	10.9319	-3.97319	black	hypothetical protein
183943	D2021.4	WBGene00017048	13.1975	6.95486	6.2426	0.712265	black	hypothetical protein
191641	GCY-3	WBGene00001530	14.9248	6.94631	7.9785	-1.03218	black	Receptor-type guanylate cyclase gcy-3
171990	unc-89	WBGene00006820	17.58	6.94521	10.6348	-3.68954	black	Muscle M-line assembly protein unc-89
173821	F41C3.2	WBGene00018268	15.597	6.93792	8.65911	-1.72119	black	hypothetical protein
186621	F59E11.2	WBGene00019109	13.8287	6.93281	6.89593	0.0368744	black	hypothetical protein
184313	F10G2.2	WBGene00017363	18.3377	6.92747	11.4102	-4.48275	black	hypothetical protein
174283	DH11.2	WBGene00008436	10.6005	6.91287	3.68759	3.22528	black	hypothetical protein
173268	ins-26	WBGene00002109	16.9948	6.90105	10.0938	-3.19275	black	INSulin related
179817	tag-260	WBGene00010867	15.1956	6.87628	8.31933	-1.44305	black	hypothetical protein
174099	T19D12.2	WBGene00020577	15.0803	6.87054	8.20975	-1.3392	black	hypothetical protein
177839	nhr-4	WBGene00003603	13.9166	6.85658	7.06	-0.203415	black	Nuclear hormone receptor family member nhr-4
187077	K06H7.2	WBGene00019456	15.4508	6.83301	8.61784	-1.78482	black	hypothetical protein
4363091	nhr-286	WBGene00044699	14.6566	6.82087	7.83574	-1.01487	black	Nuclear Hormone Receptor family
180514	Y102A11A.3	WBGene00022413	16.2016	6.81264	9.38895	-2.57631	black	hypothetical protein
179017	T28C12.4	WBGene00020891	11.8701	6.79621	5.07391	1.7223	black	Carboxylic ester hydrolase
189021	T28A11.16	WBGene00020878	10.3017	6.79548	3.50625	3.28923	black	hypothetical protein
171958	F53F10.2	WBGene00018764	15.7968	6.77761	9.01915	-2.24154	black	hypothetical protein
182036	B0554.5	WBGene00015258	13.4869	6.76933	6.71753	0.0517996	black	hypothetical protein
182480	glb-4	WBGene00007502	21.5865	6.75904	14.8275	-8.06846	black	GLoBin related
182781	C18D1.2	WBGene00007669	20.0053	6.74535	13.2599	-6.51454	black	hypothetical protein
185993	F48G7.4	WBGene00018615	10.7849	6.74325	4.04161	2.70164	black	hypothetical protein
189295	W08E12.8	WBGene00021089	11.7616	6.73527	5.02635	1.70891	black	hypothetical protein
182350	tiar-3	WBGene00007396	19.0669	6.72133	12.3456	-5.62426	black	TIA-1/TIAL RNA binding protein homolog
181725	T01C8.2	WBGene00020143	18.7468	6.71889	12.0279	-5.30904	black	hypothetical protein
179774	T16G1.7	WBGene00011801	10.4486	6.69999	3.7486	2.95139	black	hypothetical protein
185099	F28H7.8	WBGene00009241	17.8051	6.69381	11.1113	-4.41752	black	CRAL-TRIO domain-containing protein F28H7.8
185740	nhr-142	WBGene00018430	16.9342	6.69377	10.2404	-3.54664	black	Nuclear Hormone Receptor family
186875	swt-1	WBGene00019300	15.0297	6.66351	8.36616	-1.70266	black	Sugar transporter SWEET1
182816	C23G10.11	WBGene00016017	8.7683	6.64277	2.12553	4.51724	black	hypothetical protein
181217	ZC373.4	WBGene00013869	12.8492	6.61565	6.23352	0.382133	black	hypothetical protein
176949	Y77E11A.14	WBGene00022314	12.4364	6.57095	5.8655	0.705447	black	hypothetical protein
192076	twk-25	WBGene00006678	15.3399	6.5549	8.78502	-2.23011	black	TWiK family of potassium channels
180841	gnrr-4	WBGene00016570	20.2903	6.54779	13.7425	-7.19468	black	human GoNadotropin-Releasing hormone Receptor (GnRHR) related
180589	aqp-7	WBGene00000175	15.696	6.52031	9.17569	-2.65538	black	AQuaPorin or aquaglyceroporin related
185260	glb-15	WBGene00009387	38.3245	6.51746	31.8071	-25.2896	black	GLoBin related
180217	nhr-70	WBGene00003660	18.2888	6.51096	11.7779	-5.2669	black	Nuclear Hormone Receptor family
189971	nhr-238	WBGene00021611	15.6217	6.50405	9.11762	-2.61357	black	Nuclear Hormone Receptor family
176222	B0303.11	WBGene00015131	13.1073	6.4833	6.62396	-0.140656	black	Uncharacterized amino-acid permease B0303.11
176068	lin-39	WBGene00003024	18.6984	6.4825	12.2159	-5.73342	black	Homeobox protein lin-39
190901	Y105C5B.25	WBGene00013662	23.7421	6.4773	17.2648	-10.7875	black	hypothetical protein
178687	Y40B10A.9	WBGene00021493	15.9749	6.45978	9.51513	-3.05535	black	hypothetical protein
174190	aqp-1	WBGene00000169	9.9987	6.45969	3.53901	2.92068	black	AQuaPorin or aquaglyceroporin related
183546	cdd-1	WBGene00000391	14.6284	6.44972	8.17869	-1.72897	black	CytiDine Deaminase
188490	T14A8.2	WBGene00020497	17.4019	6.4385	10.9634	-4.52494	black	hypothetical protein
175691	alh-1	WBGene00000107	11.4977	6.42235	5.07536	1.34699	black	ALdehyde deHydrogenase
182940	C26E1.2	WBGene00007748	16.2677	6.42139	9.84627	-3.42489	black	hypothetical protein
187649	R07B1.8	WBGene00001608	28.1858	6.39203	21.7937	-15.4017	black	hypothetical protein
182367	sre-3	WBGene00015568	23.0847	6.31511	16.7696	-10.4545	black	Serpentine Receptor, class E (epsilon)
186636	F59F5.5	WBGene00010344	18.5124	6.30411	12.2083	-5.90423	black	hypothetical protein
182164	kcnl-3	WBGene00015387	28.0622	6.24346	21.8188	-15.5753	black	Small conductance calcium-activated potassium channel-like protein 3
184499	F14H8.4	WBGene00008834	18.5385	6.24238	12.2961	-6.05369	black	hypothetical protein
189024	T28A11.19	WBGene00020881	10.1407	6.23525	3.9055	2.32975	black	hypothetical protein
181594	emre-1	WBGene00008980	15.9353	6.22871	9.70659	-3.47788	black	Essential Mitochondrial calcium uniporter (MCU) REgulator
177381	C49A9.6	WBGene00016760	13.0516	6.22028	6.83131	-0.611023	black	hypothetical protein
184697	glb-13	WBGene00008957	12.8686	6.20886	6.65973	-0.450863	black	GLoBin related
175521	hum-5	WBGene00002038	21.0889	6.20105	14.8878	-8.68678	black	Heavy chain, Unconventional Myosin
189042	T28D6.7	WBGene00012127	15.7431	6.20096	9.54218	-3.34121	black	hypothetical protein
184926	nhr-141	WBGene00017787	14.6952	6.19721	8.49797	-2.30076	black	Nuclear Hormone Receptor family
3565680	acs-2	WBGene00009221	9.05725	6.16093	2.89632	3.26461	black	fatty Acid CoA Synthetase family
177152	clec-72	WBGene00021583	16.0015	6.15406	9.84741	-3.69336	black	C-type LECtin
184061	F01E11.3	WBGene00017156	27.4025	6.15053	21.2519	-15.1014	black	hypothetical protein
3896831	B0222.11	WBGene00044582	15.3148	6.14854	9.16625	-3.01771	black	hypothetical protein
177708	C27B7.7	WBGene00007764	14.5987	6.13917	8.45952	-2.32034	black	Ig-like and fibronectin type-III domain-containing protein C27B7.7
183602	cyp-33E1	WBGene00016768	13.7672	6.13092	7.63629	-1.50538	black	CYtochrome P450 family
172393	cytb-5.2	WBGene00020931	13.1133	6.10115	7.01214	-0.910981	black	YTochrome B
180042	dpf-1	WBGene00001054	17.5685	6.07326	11.4952	-5.42199	black	Dipeptidyl Peptidase Four (IV) family
185049	F28C6.9	WBGene00009208	40.0288	6.06365	33.9652	-27.9015	black	hypothetical protein
172119	snf-1	WBGene00004900	22.8405	6.04974	16.7908	-10.7411	black	Sodium: Neurotransmitter symporter Family
189370	lagr-1	WBGene00006505	23.1081	6.04213	17.066	-11.0239	black	Probable ceramide synthase lagr-1
177257	Y17G9A.2	WBGene00021195	9.98688	6.00733	3.97954	2.02779	black	hypothetical protein
172655	idha-1	WBGene00009664	14.4596	6.00195	8.45767	-2.45572	black	Probable isocitrate dehydrogenase [NAD] subunit alpha, mitochondrial
184359	F11E6.6	WBGene00008709	13.6613	5.99984	7.66145	-1.66161	black	hypothetical protein
24104987	elc-2	WBGene00001237	17.5176	5.93953	11.5781	-5.63857	black	ELongin C
188154	T05H10.8	WBGene00011512	13.6433	5.93464	7.70866	-1.77403	black	hypothetical protein
179030	T05H4.15	WBGene00020276	12.5659	5.93161	6.63431	-0.702705	black	hypothetical protein
179381	fshr-1	WBGene00008239	13.7483	5.91629	7.83196	-1.91567	black	FSHR (mammalian follicle stimulating hormone receptor) homolog
187855	lgc-12	WBGene00020048	31.4906	5.87734	25.6133	-19.736	black	Ligand-Gated ion Channel
183397	sre-14	WBGene00016579	25.2309	5.86476	19.3662	-13.5014	black	Serpentine Receptor, class E (epsilon)
172629	F02E9.5	WBGene00008530	12.1733	5.86262	6.31072	-0.448094	black	hypothetical protein
181495	obr-3	WBGene00014215	15.5432	5.85362	9.68955	-3.83593	black	Oxysterol Binding protein (OSBP) Related
186150	eak-4	WBGene00009955	19.3146	5.84581	13.4688	-7.62298	black	Protein eak-4
178767	C04E12.4	WBGene00015434	11.5781	5.83594	5.74212	0.093827	black	hypothetical protein
189790	Y40B10B.1	WBGene00021494	9.58704	5.83221	3.75482	2.07739	black	hypothetical protein
172291	oaz-1	WBGene00022748	14.8597	5.82734	9.03234	-3.20499	black	Ornithine decarboxylase antizyme
188953	srr-2	WBGene00005653	10.4942	5.82718	4.667	1.16019	black	Serpentine Receptor, class R
173752	mth-2	WBGene00017947	26.7606	5.82119	20.9394	-15.1182	black	MeTHuselah (Drosophila aging-associated GPCR) homolog
186145	F53A9.6	WBGene00018729	11.968	5.79517	6.17284	-0.377666	black	hypothetical protein
178318	Y45F10A.7	WBGene00012869	14.9478	5.77728	9.17051	-3.39323	black	hypothetical protein
191377	ZK652.8	WBGene00022786	16.2109	5.77376	10.4371	-4.66337	black	hypothetical protein
175437	prk-2	WBGene00004183	15.1577	5.76709	9.39065	-3.62356	black	Serine/threonine-protein kinase prk-2
186115	F52E1.9	WBGene00018697	13.0193	5.73588	7.28338	-1.5475	black	hypothetical protein
174820	T27D12.1	WBGene00012085	11.4274	5.72994	5.6975	0.0324407	black	hypothetical protein
184220	F09A5.3	WBGene00008600	9.77811	5.72925	4.04885	1.6804	black	hypothetical protein
178327	C08F11.13	WBGene00007460	12.6297	5.72917	6.90055	-1.17138	black	hypothetical protein
185198	best-13	WBGene00009323	13.264	5.66176	7.60224	-1.94048	black	Bestrophin homolog 13
190103	Y50E8A.1	WBGene00013046	10.9559	5.64759	5.30833	0.339258	black	hypothetical protein
183971	pgp-11	WBGene00004005	11.736	5.64209	6.09394	-0.451849	black	P-GlycoProtein related
184154	fbxa-53	WBGene00017226	11.381	5.62691	5.75407	-0.127158	black	F-box A protein
181023	C44E12.1	WBGene00016657	13.3021	5.6196	7.68246	-2.06285	black	hypothetical protein
179776	T16G1.4	WBGene00011798	8.803	5.5366	3.2664	2.2702	black	hypothetical protein
192088	zig-3	WBGene00006980	10.5715	5.53645	5.03503	0.501414	black	2 (Zwei) IG domain protein
173457	sdz-24	WBGene00019495	13.0384	5.5352	7.50325	-1.96805	black	SKN-1 Dependent Zygotic transcript
187738	chil-22	WBGene00011166	11.3552	5.50986	5.84532	-0.335454	black	CHItinase-Like
3565166	fbxa-136	WBGene00007672	11.4035	5.50865	5.89485	-0.386201	black	F-box A protein
179809	ceh-79	WBGene00007749	14.5696	5.49881	9.07084	-3.57203	black	C. Elegans Homeobox
184127	F07C3.9	WBGene00017197	14.7625	5.49618	9.26636	-3.77018	black	hypothetical protein
185096	F28H7.2	WBGene00009236	10.9044	5.48305	5.42135	0.0617024	black	hypothetical protein
13212643	K03B4.9	WBGene00219236	12.764	5.48066	7.2833	-1.80264	black	hypothetical protein
177954	fmo-1	WBGene00001476	14.0254	5.47647	8.54898	-3.07251	black	Dimethylaniline monooxygenase [N-oxide-forming]
181279	haly-1	WBGene00009813	10.4734	5.47616	4.99726	0.478901	black	Histidine ammonia-lyase
177340	fkh-7	WBGene00001439	18.2582	5.45717	12.8011	-7.3439	black	ForKHead transcription factor family
180760	add-1	WBGene00000072	15.5178	5.45317	10.0646	-4.61143	black	ADDucin
183204	zip-5	WBGene00007932	13.2511	5.44904	7.80209	-2.35305	black	bZIP transcription factor family
173998	rfip-1	WBGene00018869	22.7171	5.4464	17.2707	-11.8243	black	Rab-11 Family Interacting-Protein
188173	T06C12.14	WBGene00011521	8.79892	5.44114	3.35778	2.08337	black	hypothetical protein
187559	R03H10.7	WBGene00019859	17.701	5.40036	12.3006	-6.90027	black	hypothetical protein
179165	C37C3.2	WBGene00016496	16.2028	5.37946	10.8233	-5.44384	black	Eukaryotic translation initiation factor 5
181313	C34F6.10	WBGene00007944	16.639	5.37017	11.2689	-5.8987	black	hypothetical protein
184675	F19C6.3	WBGene00008952	23.0324	5.36845	17.664	-12.2955	black	hypothetical protein
183747	npr-10	WBGene00008278	14.6488	5.36723	9.28162	-3.91439	black	NeuroPeptide Receptor family
173248	maea-1	WBGene00012366	15.4995	5.36692	10.1326	-4.76566	black	MAEA (MAcrophage Erythroblast Attacher protein) homolog
180053	nhr-53	WBGene00003643	11.7041	5.36378	6.34034	-0.976562	black	Nuclear hormone receptor family member nhr-53
187408	nhr-201	WBGene00019741	14.7153	5.35657	9.35875	-4.00218	black	Nuclear Hormone Receptor family
191426	ZK795.1	WBGene00014081	12.4174	5.34387	7.07356	-1.72969	black	hypothetical protein
180065	nhr-108	WBGene00003698	10.4276	5.32476	5.10288	0.221876	black	Nuclear hormone receptor family member nhr-108
187750	R09F10.5	WBGene00019988	20.8017	5.30193	15.4998	-10.1979	black	hypothetical protein
180129	nhr-116	WBGene00003706	21.6836	5.30129	16.3824	-11.0811	black	Nuclear Hormone Receptor family
178912	B0238.1	WBGene00015067	13.0906	5.25337	7.83727	-2.58389	black	Carboxylic ester hydrolase
173880	mpk-2	WBGene00003402	12.8907	5.2504	7.6403	-2.3899	black	Mitogen-activated protein kinase
180890	bca-1	WBGene00000245	10.1687	5.24509	4.92357	0.321524	black	Beta carbonic anhydrase 1
178764	arrd-19	WBGene00018061	19.6579	5.24115	14.4167	-9.17557	black	ARRestin Domain protein
188575	T18D3.5	WBGene00011822	27.534	5.23412	22.2999	-17.0658	black	hypothetical protein
187947	T01C8.3	WBGene00020144	13.0588	5.20862	7.85016	-2.64153	black	hypothetical protein
180375	acs-12	WBGene00009106	11.5607	5.20431	6.35643	-1.15213	black	fatty Acid CoA Synthetase family
187492	ztf-14	WBGene00010936	24.7331	5.1969	19.5362	-14.3393	black	Zinc finger putative Transcription Factor family
188778	T23B12.8	WBGene00020722	12.5416	5.18896	7.35261	-2.16365	black	hypothetical protein
186951	K03E5.2	WBGene00019361	14.6129	5.18518	9.42776	-4.24258	black	hypothetical protein
189167	W03G1.5	WBGene00021011	9.8183	5.16406	4.65424	0.509826	black	hypothetical protein
180844	tag-257	WBGene00018516	13.415	5.14696	8.26802	-3.12106	black	hypothetical protein
180334	ins-35	WBGene00002118	9.97432	5.13159	4.84274	0.288848	black	INSulin related
185725	F44A6.5	WBGene00009677	10.8673	5.1005	5.76677	-0.666269	black	hypothetical protein
191713	klf-3	WBGene00003480	11.6435	5.09292	6.55061	-1.45769	black	Kruppel-Like Factor (zinc finger protein)
173589	ZK1240.1	WBGene00022866	11.2724	5.09269	6.17971	-1.08701	black	hypothetical protein
182243	C05A9.2	WBGene00007317	20.0242	5.07896	14.9452	-9.86627	black	hypothetical protein
172058	D1007.15	WBGene00017010	18.1627	5.07371	13.089	-8.01527	black	hypothetical protein
180828	sulp-2	WBGene00017464	10.5821	5.06802	5.51404	-0.446019	black	SULfate Permease family
172502	T28F4.4	WBGene00012139	8.05959	5.04649	3.0131	2.03339	black	hypothetical protein
185191	F32B4.5	WBGene00009315	17.4069	5.02677	12.3801	-7.35336	black	hypothetical protein
182419	C08F11.3	WBGene00007452	11.4384	5.00619	6.43219	-1.426	black	hypothetical protein
180687	clh-4	WBGene00000531	25.0644	4.98184	20.0825	-15.1007	black	Chloride channel protein
176213	F22B7.9	WBGene00017698	9.04753	4.97258	4.07495	0.897632	black	hypothetical protein
175404	klf-1	WBGene00018990	11.1255	4.96941	6.15613	-1.18673	black	Kruppel-Like Factor (zinc finger protein)
178729	F53E10.1	WBGene00018758	10.3702	4.95911	5.41105	-0.451938	black	hypothetical protein
191027	Y119C1B.3	WBGene00022469	28.4972	4.91462	23.5825	-18.6679	black	hypothetical protein
184594	F16H6.7	WBGene00008897	9.93999	4.89885	5.04115	-0.142301	black	hypothetical protein
187147	K08D9.4	WBGene00019525	12.823	4.88141	7.94163	-3.06021	black	hypothetical protein
182208	C04E12.2	WBGene00015433	7.67796	4.85867	2.81929	2.03939	black	hypothetical protein
182137	srx-38	WBGene00005929	31.9704	4.85784	27.1125	-22.2547	black	Serpentine Receptor, class X
179207	C16D9.1	WBGene00015857	13.9741	4.84924	9.12484	-4.2756	black	hypothetical protein
182491	C10B5.3	WBGene00015671	10.9752	4.84502	6.13015	-1.28513	black	hypothetical protein
171593	sesn-1	WBGene00022279	12.685	4.84133	7.84369	-3.00236	black	Sestrin homolog
187519	nhr-204	WBGene00019816	11.2621	4.83852	6.42358	-1.58506	black	Nuclear Hormone Receptor family
175993	nhr-10	WBGene00003609	10.1184	4.81187	5.30649	-0.494616	black	Nuclear hormone receptor family member nhr-10
178568	nhr-98	WBGene00003688	12.5345	4.80977	7.72475	-2.91497	black	Nuclear Hormone Receptor family
179626	sulp-4	WBGene00010788	11.7894	4.80821	6.98118	-2.17297	black	SULfate Permease family
191374	seb-2	WBGene00014035	17.695	4.804	12.891	-8.08704	black	G-protein coupled receptor seb-2
186147	F53A9.9	WBGene00018732	10.1317	4.80142	5.33029	-0.528868	black	hypothetical protein
190574	trp-4	WBGene00006616	13.6879	4.78922	8.89872	-4.10949	black	TRP (transient receptor potential) channel family
171634	C07F11.2	WBGene00015570	19.4931	4.76945	14.7237	-9.95421	black	hypothetical protein
177861	F44D12.2	WBGene00009679	17.9353	4.76253	13.1728	-8.41025	black	hypothetical protein
24105064	Y37E11AR.9	#N/A	8.72726	4.7484	3.97886	0.769533	black	ncRNA
184131	F07C4.6	WBGene00017200	9.25162	4.7214	4.53022	0.191185	black	hypothetical protein
176303	saeg-2	WBGene00011964	12.6343	4.69402	7.94031	-3.24629	black	Suppressor of activated egl-4 protein 2
191354	ZK593.2	WBGene00014002	11.396	4.68749	6.70855	-2.02106	black	hypothetical protein
176642	Y75B8A.3	WBGene00013540	11.3637	4.68592	6.67777	-1.99185	black	hypothetical protein
6418700	C25F9.12	WBGene00045412	8.96189	4.68382	4.27808	0.405744	black	hypothetical protein
177699	col-118	WBGene00000692	11.9821	4.66806	7.31405	-2.64599	black	COLlagen
173703	W10G11.1	WBGene00021134	9.34149	4.66762	4.67387	-0.00625875	black	hypothetical protein
179835	ttr-44	WBGene00008341	12.0127	4.65514	7.35753	-2.70239	black	TransThyretin-Related family domain
185739	F44E7.7	WBGene00018429	13.4263	4.65478	8.77147	-4.11669	black	hypothetical protein
189700	Y38H6C.20	WBGene00012632	30.909	4.65182	26.2572	-21.6054	black	hypothetical protein
177502	F42C5.6	WBGene00018348	16.4752	4.62394	11.8513	-7.22733	black	hypothetical protein
4363034	Y53F4B.45	#N/A	10.7303	4.61944	6.11087	-1.49144	black	ncRNA
183462	ugt-15	WBGene00008097	12.1546	4.61404	7.54057	-2.92653	black	UDP-glucuronosyltransferase
183056	nmur-4	WBGene00016265	11.0676	4.57659	6.49102	-1.91443	black	NMUR (NeuroMedin U Receptor) homolog
172503	T28F4.5	WBGene00012140	12.3366	4.57049	7.76615	-3.19566	black	hypothetical protein
176568	tba-7	WBGene00006533	11.1221	4.55925	6.56289	-2.00364	black	TuBulin, Alpha
174212	kcc-3	WBGene00019289	28.2008	4.55015	23.6507	-19.1005	black	Sodium/chloride cotransporter 3
173415	mrpl-41	WBGene00015185	8.18725	4.53673	3.65052	0.88621	black	39S ribosomal protein L41, mitochondrial
180973	R173.3	WBGene00020125	27.7404	4.52587	23.2145	-18.6886	black	hypothetical protein
187357	chil-12	WBGene00010799	9.22899	4.5006	4.72839	-0.227784	black	CHItinase-Like
171884	nhr-64	WBGene00003654	14.8636	4.49096	10.3726	-5.88168	black	Nuclear hormone receptor family member nhr-64
175834	C28H8.3	WBGene00016194	10.5897	4.48656	6.10315	-1.61659	black	Uncharacterized helicase C28H8.3
191351	ZK563.2	WBGene00022767	24.5332	4.48499	20.0482	-15.5632	black	hypothetical protein
177194	F15E6.9	WBGene00017489	19.899	4.47745	15.4216	-10.9441	black	hypothetical protein
179566	F47G9.4	WBGene00009831	13.3156	4.47066	8.84492	-4.37426	black	Probable RING finger protein 207 homolog
174706	F37H8.3	WBGene00009512	8.61019	4.47016	4.14003	0.330127	black	hypothetical protein
189455	Y17G7B.8	WBGene00012462	10.0447	4.46728	5.57739	-1.1101	black	hypothetical protein
3565050	tps-2	WBGene00006603	9.89445	4.44905	5.4454	-0.996351	black	Alpha,alpha-trehalose-phosphate synthase [UDP-forming] 2
182498	C10E2.4	WBGene00015674	20.5942	4.44525	16.149	-11.7037	black	hypothetical protein
180580	B0410.3	WBGene00015172	10.7193	4.43942	6.27987	-1.84045	black	hypothetical protein
176232	K02D10.1	WBGene00019301	11.5782	4.42726	7.15092	-2.72367	black	Putative NipSnap protein K02D10.1
175144	R05H10.1	WBGene00011042	9.04748	4.42362	4.62385	-0.200231	black	hypothetical protein
179075	gpa-10	WBGene00001672	19.4346	4.41796	15.0167	-10.5987	black	Guanine nucleotide-binding protein alpha-10 subunit
178950	C14C11.4	WBGene00015768	9.13223	4.39736	4.73487	-0.337505	black	hypothetical protein
177574	flp-10	WBGene00001453	13.2926	4.39476	8.89786	-4.5031	black	FMRF-Like Peptide
181886	dhcr-7	WBGene00007126	26.4522	4.36163	22.0906	-17.7289	black	DeHydroCholesterol Reductase
182317	ztf-30	WBGene00015523	20.9997	4.34039	16.6593	-12.3189	black	Zinc finger transcription factor family protein 30
3896737	F09G8.10	WBGene00044444	17.9851	4.31383	13.6713	-9.35743	black	hypothetical protein
176124	npr-17	WBGene00015559	20.693	4.30215	16.3909	-12.0887	black	Probable G-protein coupled receptor C06G4.5
173053	scrm-1	WBGene00011935	11.949	4.29584	7.65316	-3.35732	black	SCRaMblase (phospholipid scramblase)
186902	far-8	WBGene00001392	10.7438	4.29256	6.45125	-2.15868	black	Fatty Acid/Retinol binding protein
181035	deg-1	WBGene00000950	15.7932	4.2669	11.5263	-7.25944	black	Degenerin deg-1
178453	Y7A9A.1	WBGene00012416	12.2934	4.26367	8.02975	-3.76608	black	hypothetical protein
187963	nhr-211	WBGene00020152	8.96146	4.25248	4.70899	-0.456506	black	Nuclear Hormone Receptor family
179529	dhs-18	WBGene00000981	10.37	4.25091	6.11907	-1.86815	black	DeHydrogenases, Short chain
174522	cyp-13A10	WBGene00014254	18.8728	4.22525	14.6476	-10.4223	black	Putative cytochrome P450 CYP13A10
172857	T23D8.3	WBGene00011944	14.2962	4.20248	10.0937	-5.89121	black	Protein LTV1 homolog
186520	F58E2.4	WBGene00019048	23.2263	4.14323	19.0831	-14.9399	black	hypothetical protein
179780	R186.1	WBGene00011305	8.8241	4.12389	4.70021	-0.57632	black	hypothetical protein
192072	twk-1	WBGene00006656	9.52291	4.09002	5.43289	-1.34287	black	TWiK family of potassium channels
178748	zmp-3	WBGene00016283	10.1133	4.07847	6.03478	-1.95631	black	Zinc MetalloProtease
181109	dhhc-14	WBGene00044071	15.7427	4.07069	11.672	-7.60133	black	Palmitoyltransferase
191342	dyf-2	WBGene00001118	15.0121	4.07015	10.942	-6.87184	black	hypothetical protein
176574	sbp-1	WBGene00004735	8.64422	4.02545	4.61878	-0.593328	black	Sterol regulatory element Binding Protein
191699	kqt-3	WBGene00002235	9.82178	4.0108	5.81098	-1.80018	black	potassium channel, KvQLT family
182131	C03A3.3	WBGene00007268	28.3507	3.99577	24.355	-20.3592	black	hypothetical protein
182637	C15C8.6	WBGene00007608	14.9632	3.97661	10.9866	-7.00997	black	hypothetical protein
182106	C02B8.7	WBGene00015325	7.8124	3.94618	3.86622	0.0799612	black	hypothetical protein
185936	F47E1.3	WBGene00018567	20.9395	3.92956	17.0099	-13.0803	black	hypothetical protein
188051	dhs-31	WBGene00011424	8.24787	3.92095	4.32691	-0.405963	black	DeHydrogenases, Short chain
182580	C13G3.1	WBGene00007553	9.97848	3.89538	6.0831	-2.18771	black	hypothetical protein
179887	gcy-32	WBGene00001552	19.0965	3.89442	15.2021	-11.3077	black	Soluble guanylate cyclase gcy-32
185848	glb-16	WBGene00018486	24.8658	3.88321	20.9825	-17.0993	black	GLoBin related
178942	klc-2	WBGene00002215	23.4617	3.87635	19.5854	-15.709	black	Kinesin light chain
182927	nhr-258	WBGene00016126	16.9218	3.82563	13.0961	-9.2705	black	Nuclear Hormone Receptor family
189138	srh-271	WBGene00005477	16.5984	3.7727	12.8257	-9.05299	black	Serpentine Receptor, class H
191108	ZC204.1	WBGene00022553	7.60527	3.76458	3.84069	-0.0761112	black	hypothetical protein
182349	fbxa-157	WBGene00007393	8.34056	3.75142	4.58914	-0.837722	black	F-box A protein
176762	qdpr-1	WBGene00011398	10.403	3.72646	6.67657	-2.95011	black	Quinoid DihydroPteridine Reductase
176220	B0303.7	WBGene00015128	11.522	3.71985	7.80213	-4.08227	black	hypothetical protein
174525	arc-1	WBGene00000180	17.288	3.71474	13.5733	-9.85853	black	E3 ubiquitin-protein ligase arc-1
189583	Y32H12A.1	WBGene00021310	19.3982	3.70651	15.6917	-11.9852	black	hypothetical protein
185657	F42A9.9	WBGene00018338	27.3578	3.70278	23.655	-19.9522	black	hypothetical protein
179759	ugt-18	WBGene00013900	8.07074	3.68715	4.38359	-0.69644	black	UDP-glucuronosyltransferase
191606	acr-23	WBGene00000062	15.3601	3.68133	11.6787	-7.99739	black	AcetylCholine Receptor
179657	kmo-1	WBGene00011089	9.95289	3.64291	6.30998	-2.66707	black	Kynurenine 3-monooxygenase
190656	acp-7	WBGene00022246	7.15866	3.57235	3.58631	-0.0139538	black	ACid Phosphatase family
181022	adt-2	WBGene00000083	13.5317	3.56653	9.96515	-6.39862	black	ADAMTS family
175072	eat-2	WBGene00001133	17.9886	3.56022	14.4283	-10.8681	black	Neuronal acetylcholine receptor subunit eat-2
260227	Y39B6A.27	WBGene00012686	7.61005	3.54462	4.06543	-0.520803	black	hypothetical protein
174507	ugt-58	WBGene00009450	8.82602	3.53916	5.28686	-1.7477	black	Putative UDP-glucuronosyltransferase ugt-58
185998	F48G7.10	WBGene00018621	7.75723	3.53895	4.21828	-0.679336	black	hypothetical protein
188259	mec-1	WBGene00003165	14.892	3.53649	11.3555	-7.81901	black	hypothetical protein
179450	ugt-2	WBGene00007073	6.70359	3.53612	3.16747	0.368656	black	UDP-GlucuronosylTransferase
188452	twk-2	WBGene00006657	16.4045	3.52987	12.8746	-9.34475	black	TWiK family of potassium channels
172599	T28B8.1	WBGene00012113	10.9885	3.50965	7.47887	-3.96923	black	hypothetical protein
178003	ttr-17	WBGene00012383	8.84849	3.49158	5.35691	-1.86533	black	TransThyretin-Related family domain
187708	R08F11.7	WBGene00019970	6.68313	3.48763	3.19549	0.292136	black	hypothetical protein
191695	irk-2	WBGene00002150	12.9886	3.43999	9.54857	-6.10858	black	Inward Rectifying K (potassium) channel family
177610	pmk-3	WBGene00004057	12.6327	3.42822	9.20451	-5.77629	black	Mitogen-activated protein kinase pmk-3
181150	tmbi-4	WBGene00006479	9.41641	3.40303	6.01338	-2.61034	black	Transmembrane BAX inhibitor motif-containing protein 4
186448	F57C9.6	WBGene00019012	13.8988	3.39473	10.5041	-7.10934	black	hypothetical protein
173359	unc-122	WBGene00006845	12.5651	3.36204	9.20308	-5.84104	black	hypothetical protein
183582	cof-2	WBGene00000583	11.0162	3.34872	7.66751	-4.3188	black	COlmedin (collagen plus olFactomedin) family
177472	C06G3.3	WBGene00015549	7.31315	3.3465	3.96665	-0.620142	black	hypothetical protein
179731	gpa-8	WBGene00001670	18.4845	3.34511	15.1394	-11.7943	black	Guanine nucleotide-binding protein alpha-8 subunit
187267	K10D11.2	WBGene00010746	5.12087	3.3432	1.77767	1.56552	black	hypothetical protein
176367	best-5	WBGene00007404	7.15812	3.32782	3.8303	-0.50248	black	Bestrophin homolog 5
171903	W01B11.6	WBGene00020917	8.33489	3.29327	5.04162	-1.74835	black	hypothetical protein
178737	dod-3	WBGene00016052	7.45509	3.26526	4.18983	-0.924575	black	Downstream Of DAF-16 (regulated by DAF-16)
182642	C15H9.3	WBGene00015799	20.9336	3.18149	17.7521	-14.5706	black	hypothetical protein
180923	cdf-1	WBGene00000393	9.32959	3.15519	6.1744	-3.01921	black	Cation Diffusion Facilitator family
191656	gcy-34	WBGene00001554	18.8313	3.15105	15.6802	-12.5292	black	Soluble guanylate cyclase gcy-34
181302	alr-1	WBGene00044330	19.0453	3.10304	15.9423	-12.8393	black	AristaLess (Drosophila homeodomain) Related
176789	T05D4.3	WBGene00011476	17.4933	3.09046	14.4028	-11.3124	black	hypothetical protein
181439	F17H10.1	WBGene00008925	5.76213	3.07698	2.68515	0.391822	black	hypothetical protein
179932	F47B8.10	WBGene00009811	9.29788	3.05842	6.23946	-3.18104	black	hypothetical protein
259993	T19A6.4	WBGene00011829	7.46073	3.00172	4.45901	-1.45729	black	hypothetical protein
178740	ketn-1	WBGene00004130	11.2446	2.85239	8.39216	-5.53977	black	KETtiN (Drosophila actin-binding) homolog
176958	hxk-3	WBGene00022306	8.19853	2.77408	5.42445	-2.65038	black	Phosphotransferase
188647	T20D4.11	WBGene00020617	5.67718	2.77203	2.90516	-0.133132	black	hypothetical protein
191617	ceh-8	WBGene00000433	30.1058	2.72234	27.3834	-24.6611	black	C. Elegans Homeobox
190782	eak-3	WBGene00022356	16.3318	2.68971	13.6421	-10.9524	black	Enhancer of AKt-1 null
187251	srd-3	WBGene00005081	19.2377	2.57755	16.6602	-14.0826	black	Serpentine receptor class delta-3
180467	lmp-2	WBGene00015471	11.1322	2.56749	8.56468	-5.99719	black	LAMP (lysosome-associated membrane protein) homolog
176126	cit-1.2	WBGene00000508	10.7717	2.5612	8.21051	-5.64931	black	Cyclin-T1.2
180989	F46H5.2	WBGene00018518	10.9459	2.52927	8.41667	-5.8874	black	hypothetical protein
173876	pld-1	WBGene00004040	9.27309	2.50492	6.76817	-4.26325	black	PhosphoLipase D
181528	idhb-1	WBGene00007993	9.54099	2.49809	7.04289	-4.5448	black	Probable isocitrate dehydrogenase [NAD] subunit beta, mitochondrial
180252	twk-46	WBGene00006696	11.8053	2.43317	9.37213	-6.93897	black	TWiK family of potassium channels
174146	lst-6	WBGene00016889	9.38128	2.42701	6.95427	-4.52726	black	Lateral Signaling Target
180691	mrp-6	WBGene00003412	10.8313	2.37865	8.45264	-6.074	black	hypothetical protein
189825	nhr-274	WBGene00021522	14.4003	2.36856	12.0317	-9.66318	black	Nuclear Hormone Receptor family
189658	nspe-4	WBGene00012589	5.45595	2.36491	3.09104	-0.726138	black	Nematode Specific Peptide family, group E
182484	C10A4.3	WBGene00015664	19.1028	2.33998	16.7628	-14.4229	black	hypothetical protein
176257	unc-32	WBGene00006768	8.59403	2.32627	6.26776	-3.9415	black	Probable V-type proton ATPase 116 kDa subunit a
177515	tes-1	WBGene00015217	8.54623	2.20379	6.34244	-4.13865	black	TEStin (human testis-derived transcript) homolog
172484	F52A8.3	WBGene00009916	11.1968	2.10817	9.08867	-6.9805	black	hypothetical protein
186213	F54B11.5	WBGene00010028	8.1982	2.07093	6.12727	-4.05633	black	hypothetical protein
174673	cap-2	WBGene00000293	8.33783	2.04494	6.29288	-4.24794	black	F-actin-capping protein subunit beta
185149	twk-35	WBGene00006687	13.7375	2.0277	11.7098	-9.68212	black	TWiK family of potassium channels
176190	cec-1	WBGene00000414	12.5892	1.79581	10.7934	-8.99762	black	Chromo domain-containing protein cec-1
186839	K01C8.2	WBGene00010457	11.097	1.63532	9.46167	-7.82635	black	hypothetical protein
189662	nspe-5	WBGene00012594	3.58424	0.94548	2.63876	-1.69328	black	Nematode Specific Peptide family, group E
174574	ZK945.6	WBGene00014168	199.945	163.285	36.6608	126.624	blue	hypothetical protein
188722	T22B3.3	WBGene00011911	205.885	162.341	43.5436	118.798	blue	Major sperm protein
185395	F36H12.5	WBGene00018121	181.417	160.93	20.4871	140.443	blue	hypothetical protein
174575	ZK945.7	WBGene00014169	176.925	158.691	18.2344	140.457	blue	hypothetical protein
173505	Y57G7A.5	WBGene00021968	172.175	158.514	13.6611	144.852	blue	hypothetical protein
179368	F58E6.5	WBGene00010254	201.289	158.303	42.986	115.317	blue	Major sperm protein
185337	F36A2.11	WBGene00009458	181.865	158.182	23.683	134.499	blue	hypothetical protein
177036	Y69A2AR.19	WBGene00022090	189.28	157.758	31.5215	126.237	blue	hypothetical protein
172352	K06A5.3	WBGene00019431	183.307	157.746	25.5617	132.184	blue	Major sperm protein
177665	F42A9.3	WBGene00018332	188.394	157.487	30.9066	126.581	blue	hypothetical protein
177263	E03H12.7	WBGene00017114	172.391	157.14	15.2513	141.889	blue	hypothetical protein
173886	C27D6.3	WBGene00016161	189.492	157.128	32.3647	124.763	blue	hypothetical protein
172166	B0261.6	WBGene00015094	174.676	156.317	18.3589	137.958	blue	hypothetical protein
171745	Y71G12B.27	WBGene00022162	174.045	156.251	17.794	138.457	blue	Cyclin-dependent kinases regulatory subunit
172862	C03C11.1	WBGene00007274	183.531	155.48	28.0507	127.429	blue	hypothetical protein
182442	C09B9.2	WBGene00015627	168.686	155.187	13.4995	141.687	blue	hypothetical protein
187236	K09G1.2	WBGene00010728	198.989	154.926	44.0625	110.864	blue	hypothetical protein
176407	gln-2	WBGene00001603	204.805	154.772	50.0322	104.74	blue	Probable glutamine synthetase
182344	C06G4.4	WBGene00015558	175.677	154.4	21.2773	133.123	blue	hypothetical protein
176906	F56B3.6	WBGene00018930	202.735	154.009	48.7261	105.283	blue	Receptor expression-enhancing protein
179919	ZC376.8	WBGene00013879	167.373	153.597	13.776	139.821	blue	hypothetical protein
266839	T21G5.1	WBGene00020659	170.785	153.489	17.2957	136.194	blue	Tyrosine-protein kinase
177360	pck-3	WBGene00019151	179.538	153.454	26.0839	127.37	blue	Phosphoenolypyruvate CarboxyKinase
188157	mps-3	WBGene00020282	171.815	153.143	18.6719	134.471	blue	MiRP K channel accessory Subunit
181888	B0252.5	WBGene00015089	188.222	152.962	35.2591	117.703	blue	hypothetical protein
172572	T22C1.9	WBGene00011919	186.141	151.939	34.2017	117.738	blue	hypothetical protein
185655	F42A9.7	WBGene00018336	180.152	151.928	28.2236	123.705	blue	Major sperm protein
185542	F40F9.3	WBGene00009581	168.629	151.814	16.8148	134.999	blue	hypothetical protein
173185	ZK1225.4	WBGene00014238	169.41	150.673	18.7375	131.935	blue	hypothetical protein
185108	F29B9.7	WBGene00017922	180.099	150.518	29.5813	120.937	blue	hypothetical protein
190138	Y51B9A.5	WBGene00013087	159.768	149.555	10.2131	139.342	blue	hypothetical protein
187941	irld-14	WBGene00011322	163.997	149.083	14.9143	134.169	blue	Insulin/EGF-Receptor L Domain protein
190929	Y106G6H.13	WBGene00013723	185.798	149.009	36.7886	112.221	blue	hypothetical protein
182956	C27B7.6	WBGene00007763	166.6	147.69	18.9101	128.78	blue	Putative serine/threonine-protein phosphatase C27B7.6
178115	F38H4.4	WBGene00009548	174.591	146.993	27.5987	119.394	blue	hypothetical protein
184310	clec-151	WBGene00008659	180.215	146.985	33.2298	113.755	blue	C-type LECtin
176262	ZK637.12	WBGene00014029	161.971	146.558	15.4132	131.145	blue	hypothetical protein
3565838	F55A11.11	WBGene00010082	184.28	146.53	37.7496	108.78	blue	hypothetical protein
177066	Y54G2A.15	WBGene00021880	156.525	146.307	10.2183	136.089	blue	hypothetical protein
176665	Y49E10.10	WBGene00013033	171.429	145.849	25.5799	120.269	blue	hypothetical protein
174561	F52H3.6	WBGene00009948	161.611	145.46	16.1509	129.309	blue	Serine/threonine-protein phosphatase
183218	C34G6.3	WBGene00016420	155.157	145.265	9.89195	135.373	blue	hypothetical protein
177271	C09B9.4	WBGene00015629	199.018	144.953	54.0643	90.8891	blue	hypothetical protein
172871	B0379.7	WBGene00007159	172.248	144.107	28.1402	115.967	blue	hypothetical protein
177013	M70.3	WBGene00019785	161.245	142.755	18.49	124.265	blue	hypothetical protein
183961	43161	WBGene00008433	164.354	141.393	22.9605	118.433	blue	MARCH (Membrane-Associated Ring finger (C3HC4)) homolog
187006	K04G2.4	WBGene00010563	157.477	141.303	16.1742	125.129	blue	hypothetical protein
191630	T08G11.2	WBGene00044684	178.595	140.607	37.9881	102.619	blue	hypothetical protein
185630	fis-1	WBGene00001424	194.211	140.366	53.8448	86.5215	blue	S. cerevisiae FIS1-related
190597	Y71G12B.3	WBGene00022143	173.153	140.275	32.8779	107.397	blue	hypothetical protein
176725	F14F7.4	WBGene00008811	149.308	140.219	9.08908	131.13	blue	hypothetical protein
173034	K08C9.1	WBGene00010650	159.758	139.93	19.8277	120.103	blue	hypothetical protein
3564899	T08B6.9	WBGene00020356	165.054	139.699	25.3544	114.345	blue	hypothetical protein
184725	F20D6.6	WBGene00017636	180.472	139.651	40.8206	98.8305	blue	hypothetical protein
187029	K05F1.8	WBGene00019409	169.279	139.104	30.1751	108.929	blue	hypothetical protein
190205	Y53F4A.2	WBGene00013148	155.161	138.99	16.1713	122.818	blue	hypothetical protein
172701	snf-2	WBGene00004901	153.807	138.559	15.2473	123.312	blue	Transporter
172559	F55D12.6	WBGene00010114	147.862	138.41	9.4524	128.957	blue	hypothetical protein
186796	H32C10.1	WBGene00019255	170.413	138.35	32.0631	106.287	blue	hypothetical protein
177912	Y43C5A.4	WBGene00012784	147.198	138.263	8.93414	129.329	blue	hypothetical protein
187471	M88.3	WBGene00010906	147.623	137.829	9.79373	128.035	blue	hypothetical protein
246002	Y37F4.5	WBGene00021386	152.198	137.791	14.4071	123.384	blue	hypothetical protein
182680	C16C8.18	WBGene00015855	187.523	137.708	49.8142	87.894	blue	hypothetical protein
183418	C43G2.3	WBGene00016612	166.886	137.608	29.2784	108.329	blue	hypothetical protein
177153	clec-73	WBGene00021579	168.479	137.533	30.9453	106.588	blue	C-type LECtin
178690	F36F12.7	WBGene00018098	160.93	137.035	23.8953	113.139	blue	hypothetical protein
186453	F57F4.1	WBGene00019015	188.449	136.895	51.554	85.3408	blue	hypothetical protein
171931	Y47G6A.26	WBGene00021650	152.875	136.795	16.0799	120.715	blue	hypothetical protein
172387	T23B3.5	WBGene00020713	171.955	136.454	35.5013	100.953	blue	hypothetical protein
191294	ZK354.7	WBGene00022708	159.437	136.329	23.1081	113.221	blue	Major sperm protein
172848	Y106G6A.4	WBGene00013696	160.441	136.306	24.1349	112.171	blue	hypothetical protein
177809	C28D4.5	WBGene00007793	183.517	135.804	47.7132	88.0906	blue	hypothetical protein
189703	Y38H8A.2	WBGene00012636	153.871	135.77	18.1011	117.669	blue	hypothetical protein
178480	Y116A8C.23	WBGene00013800	167.304	135.379	31.9253	103.453	blue	hypothetical protein
173082	F58D5.7	WBGene00010246	159.001	135.299	23.7025	111.597	blue	hypothetical protein
178314	Y38H8A.4	WBGene00012638	183.486	135.271	48.2156	87.0551	blue	hypothetical protein
183526	C47A4.5	WBGene00008125	163.366	134.698	28.6673	106.031	blue	hypothetical protein
175569	R07E5.6	WBGene00011114	167.414	134.504	32.9099	101.594	blue	hypothetical protein
172700	F55H12.5	WBGene00010136	178.394	134.48	43.9138	90.5667	blue	hypothetical protein
178843	T08H10.3	WBGene00020370	143.276	134.322	8.95373	125.368	blue	hypothetical protein
190258	Y54E2A.9	WBGene00013194	165.185	134.301	30.8845	103.416	blue	hypothetical protein
171817	K07A3.3	WBGene00019461	156.693	133.713	22.9796	110.734	blue	hypothetical protein
177889	T14G10.8	WBGene00011777	156.66	133.655	23.0049	110.65	blue	hypothetical protein
185326	F35H8.4	WBGene00009449	154.887	133.653	21.2343	112.418	blue	hypothetical protein
178642	C38C3.3	WBGene00016512	141.445	133.327	8.11812	125.208	blue	hypothetical protein
178225	C27D8.2	WBGene00007778	141.315	133.188	8.12654	125.062	blue	hypothetical protein
172194	F27C1.3	WBGene00017853	161.92	132.762	29.1586	103.603	blue	hypothetical protein
173519	Y51H7C.9	WBGene00021787	159.621	132.729	26.8922	105.837	blue	hypothetical protein
185631	F41G3.5	WBGene00018301	182.129	132.518	49.6107	82.9073	blue	hypothetical protein
180055	sfxn-1.3	WBGene00012402	167.356	132.27	35.086	97.1835	blue	SideroFleXiN (mitochondrial iron transporter)
173972	C18A3.7	WBGene00015944	140.275	132.07	8.20465	123.865	blue	hypothetical protein
177030	Y38F2AR.10	WBGene00021428	143.282	131.884	11.3989	120.485	blue	Major sperm protein
184298	F10D11.3	WBGene00008649	140.799	131.199	9.59931	121.6	blue	hypothetical protein
186057	ubc-24	WBGene00006719	158.189	131.095	27.0944	104	blue	UBiquitin Conjugating enzyme
178230	C36H8.1	WBGene00007987	193.619	131.087	62.5327	68.5539	blue	Major sperm protein
188497	snb-6	WBGene00044062	138.381	130.984	7.39634	123.588	blue	SyNaptoBrevin related
180107	F36D3.4	WBGene00009470	142.947	130.79	12.1567	118.634	blue	Major sperm protein
181808	AH6.3	WBGene00007081	145.921	130.395	15.5257	114.869	blue	hypothetical protein
13194041	ZK616.61	WBGene00194816	143.769	129.871	13.8974	115.974	blue	hypothetical protein
191337	ZK507.3	WBGene00013979	153.206	129.775	23.4309	106.345	blue	Putative serine/threonine-protein kinase ZK507.3
177739	F23B2.7	WBGene00009075	143.66	129.507	14.153	115.354	blue	hypothetical protein
186708	H08M01.1	WBGene00010373	145.307	129.305	16.0014	113.304	blue	hypothetical protein
191336	ZK507.1	WBGene00013978	143.358	129.009	14.3491	114.66	blue	Putative serine/threonine-protein kinase ZK507.1
190727	tag-164	WBGene00006509	152.086	129.002	23.0835	105.919	blue	hypothetical protein
175880	C23G10.1	WBGene00016010	158.45	128.991	29.4587	99.5321	blue	Putative serine/threonine-protein phosphatase C23G10.1
171660	Y18H1A.1	WBGene00021207	137.491	128.936	8.55512	120.381	blue	hypothetical protein
180284	Y43F8C.5	WBGene00012827	188.123	128.878	59.2451	69.6333	blue	hypothetical protein
178270	F58D2.2	WBGene00010241	183.915	128.756	55.159	73.5968	blue	hypothetical protein
176406	K03H1.12	WBGene00010547	141.755	128.683	13.0717	115.611	blue	hypothetical protein
182982	C28D4.7	WBGene00007794	164.988	128.575	36.4137	92.161	blue	hypothetical protein
177341	C39H7.1	WBGene00016541	173.682	128.568	45.1132	83.4551	blue	hypothetical protein
180066	C06C6.8	WBGene00007382	142.011	128.55	13.4613	115.089	blue	hypothetical protein
185761	F44G4.5	WBGene00009714	192.117	128.348	63.7691	64.5791	blue	hypothetical protein
186372	acbp-4	WBGene00018949	135.247	128.033	7.21366	120.819	blue	Acyl-Coenzyme A Binding Protein
185428	comp-1	WBGene00018158	177.047	127.874	49.1732	78.7011	blue	hypothetical protein
184075	irld-3	WBGene00017175	190.056	127.396	62.6604	64.7354	blue	Insulin/EGF-Receptor L Domain protein
175134	Y54E2A.5	WBGene00013190	141.964	127.162	14.8022	112.36	blue	hypothetical protein
172056	Y119C1B.1	WBGene00022467	142.254	126.989	15.2653	111.724	blue	hypothetical protein
173644	K08A2.2	WBGene00019512	148.059	126.441	21.6175	104.824	blue	hypothetical protein
190677	Y73F8A.15	WBGene00013524	160.915	125.804	35.1107	90.6934	blue	hypothetical protein
182416	C08F8.6	WBGene00007448	177.472	125.56	51.9119	73.6481	blue	hypothetical protein
186395	F56F3.4	WBGene00010155	169.168	125.241	43.9273	81.3137	blue	hypothetical protein
179334	C50F4.10	WBGene00008235	188.689	125.079	63.6099	61.4688	blue	hypothetical protein
173506	Y57G7A.6	WBGene00021969	166.178	125.05	41.128	83.922	blue	hypothetical protein
189616	Y37D8A.8	WBGene00012549	132.748	124.118	8.63011	115.488	blue	hypothetical protein
191327	ZK484.7	WBGene00022753	157.721	124.046	33.675	90.3711	blue	Protein-tyrosine-phosphatase
179975	R08A2.1	WBGene00011132	128.928	122.46	6.46773	115.993	blue	hypothetical protein
189090	decr-1.2	WBGene00012177	180.074	122.401	57.6724	64.7288	blue	Uncharacterized oxidoreductase W01C9.4
183812	C54G4.3	WBGene00008313	181.712	121.815	59.8968	61.9182	blue	hypothetical protein
183401	C42C1.9	WBGene00016587	168.159	121.478	46.681	74.7969	blue	hypothetical protein
186222	F54C8.1	WBGene00010035	169.49	121.276	48.2134	73.0631	blue	Probable 3-hydroxyacyl-CoA dehydrogenase F54C8.1
182017	tag-344	WBGene00015230	164.087	120.826	43.2613	77.5645	blue	hypothetical protein
178136	spe-17	WBGene00004971	161.426	120.361	41.0648	79.2963	blue	Spermatogenesis-defective protein spe-17
177929	spe-26	WBGene00004972	160.232	120.246	39.9857	80.2606	blue	Spermatocyte protein spe-26
191295	ZK354.8	WBGene00022709	140.965	120.097	20.868	99.2294	blue	Protein-tyrosine-phosphatase
172324	C10G11.8	WBGene00015688	178.596	119.825	58.7711	61.0539	blue	hypothetical protein
178315	Y38H8A.3	WBGene00012637	172.612	119.817	52.7946	67.0225	blue	hypothetical protein
191288	ZK353.4	WBGene00022700	135.177	119.808	15.3695	104.438	blue	hypothetical protein
182377	C07G1.6	WBGene00015572	185.226	119.258	65.9685	53.2892	blue	hypothetical protein
178032	C05C12.1	WBGene00007335	166.263	119.149	47.114	72.0347	blue	hypothetical protein
172683	gska-3	WBGene00007977	182.975	119.084	63.8918	55.1918	blue	Glycogen Synthase Kinase Alpha subunit
260110	F44D12.6	WBGene00009683	131.597	118.993	12.604	106.389	blue	hypothetical protein
185827	F46A9.2	WBGene00009755	142.682	118.673	24.0092	94.6638	blue	hypothetical protein
191151	ZC395.4	WBGene00022596	124.504	118.376	6.12812	112.248	blue	hypothetical protein
177357	spe-27	WBGene00004973	145.7	118.185	27.5148	90.6706	blue	Spermatocyte protein spe-27
183651	C50D2.3	WBGene00016807	133.349	118.169	15.1794	102.99	blue	hypothetical protein
177983	ZK596.2	WBGene00014007	168.933	118.073	50.8594	67.2139	blue	hypothetical protein
171604	F53G12.8	WBGene00018773	124.285	117.954	6.33086	111.623	blue	hypothetical protein
185261	F35C5.1	WBGene00009390	125.676	117.685	7.99092	109.694	blue	hypothetical protein
179977	Y50E8A.10	WBGene00013053	140.126	116.638	23.488	93.1497	blue	hypothetical protein
190177	Y51H7C.8	WBGene00021786	123.15	116.631	6.51877	110.112	blue	hypothetical protein
189171	W03G9.5	WBGene00021016	125.833	116.442	9.39162	107.05	blue	hypothetical protein
189290	W08E3.4	WBGene00012345	122.712	116.329	6.3831	109.946	blue	hypothetical protein
185551	F40F12.3	WBGene00009592	148.48	116.265	32.2151	84.0501	blue	hypothetical protein
186579	F59A3.8	WBGene00019081	150.535	116.244	34.2905	81.9539	blue	Tyrosine-protein kinase
188006	T02H6.7	WBGene00020177	122.274	116.234	6.04042	110.193	blue	hypothetical protein
171937	ipla-4	WBGene00017026	134.287	116.159	18.128	98.0314	blue	Intracelllar PhosphoLipase A family
186538	F58F12.2	WBGene00019062	132.738	116.111	16.627	99.4838	blue	hypothetical protein
173187	ssp-31	WBGene00006048	153.035	116.059	36.9754	79.084	blue	Sperm-specific class P protein 31
178228	T23F6.3	WBGene00011951	175.646	115.994	59.6513	56.3431	blue	hypothetical protein
189059	T28F4.3	WBGene00012138	129.556	115.879	13.6773	102.201	blue	Protein-tyrosine-phosphatase
191219	ZK84.5	WBGene00022652	121.405	115.718	5.687	110.031	blue	hypothetical protein
173979	acdh-8	WBGene00019406	178.699	115.471	63.2285	52.2424	blue	Acyl CoA DeHydrogenase
177575	kin-26	WBGene00002208	153.186	115.236	37.9504	77.2856	blue	Tyrosine-protein kinase
191366	ZK622.1	WBGene00022780	152.482	115.043	37.4386	77.6049	blue	Tyrosine-protein kinase
185481	F38H4.6	WBGene00009550	123.388	114.879	8.50915	106.37	blue	Major sperm protein
191612	cdc-25.4	WBGene00000389	135.103	114.754	20.349	94.405	blue	Cell Division Cycle related
182742	C17G10.3	WBGene00015917	138.666	114.659	24.0065	90.6526	blue	hypothetical protein
191350	ZK550.5	WBGene00013999	183.029	114.331	68.6974	45.6339	blue	hypothetical protein
174087	C56C10.6	WBGene00016963	122.837	113.946	8.89117	105.055	blue	hypothetical protein
178332	C08F11.10	WBGene00007457	181.042	113.912	67.1306	46.7811	blue	hypothetical protein
179927	F40G12.10	WBGene00009605	168.533	113.602	54.931	58.671	blue	hypothetical protein
186198	F54B3.2	WBGene00010014	136.058	113.265	22.7928	90.4723	blue	hypothetical protein
189989	Y47D9A.3	WBGene00021630	119.27	112.593	6.67778	105.915	blue	hypothetical protein
185085	F28H1.5	WBGene00017910	116.882	112.381	4.50111	107.88	blue	hypothetical protein
175333	B0524.5	WBGene00015244	118.02	112.34	5.68055	106.659	blue	hypothetical protein
178389	Y57G11A.2	WBGene00013290	158.406	112.196	46.2092	65.9873	blue	hypothetical protein
186549	F58H1.6	WBGene00010289	132.762	111.87	20.8914	90.979	blue	hypothetical protein
182976	C28C12.1	WBGene00016177	117.36	111.712	5.64734	106.065	blue	hypothetical protein
191443	ZK858.2	WBGene00014116	152.586	111.477	41.1092	70.3676	blue	hypothetical protein
176294	ZK512.8	WBGene00013987	161.424	111.39	50.034	61.3559	blue	hypothetical protein
176792	T05D4.5	WBGene00011478	119.366	111.136	8.2303	102.906	blue	Major sperm protein
177306	F36H12.4	WBGene00018120	116.398	111.13	5.26775	105.862	blue	hypothetical protein
177333	B0273.1	WBGene00015097	143.783	110.832	32.9507	77.8813	blue	hypothetical protein
184323	F10G8.2	WBGene00008662	124.703	110.729	13.9741	96.7547	blue	hypothetical protein
188541	T15H9.5	WBGene00011790	121.261	110.054	11.2069	98.8469	blue	hypothetical protein
188232	T07E3.2	WBGene00020313	122.38	109.929	12.4507	97.4784	blue	hypothetical protein
187086	K07A12.5	WBGene00010623	120.608	109.906	10.7024	99.2036	blue	hypothetical protein
174910	Y46G5A.14	WBGene00012905	115.164	109.645	5.51938	104.125	blue	hypothetical protein
176582	spe-6	WBGene00004960	117.535	109.429	8.10532	101.324	blue	Serine/threonine-protein kinase spe-6
191635	frk-1	WBGene00001487	139.398	109.406	29.9925	79.4134	blue	Fer-related kinase 1
186157	F53C3.1	WBGene00018745	126.719	109.248	17.4706	91.7777	blue	hypothetical protein
181991	B0432.11	WBGene00015192	114.806	109.192	5.61366	103.578	blue	hypothetical protein
171795	Y39G10AR.16	WBGene00021472	113.656	109	4.65616	104.344	blue	hypothetical protein
187987	T02E1.6	WBGene00011378	152.465	108.709	43.7562	64.9527	blue	hypothetical protein
172716	F32H2.7	WBGene00009344	159.945	108.589	51.3558	57.2332	blue	hypothetical protein
175579	C28A5.6	WBGene00007791	121.561	108.582	12.9783	95.604	blue	hypothetical protein
184299	F10D11.4	WBGene00008650	136.077	108.158	27.9194	80.2385	blue	hypothetical protein
185859	F46F5.6	WBGene00018497	118.857	108.12	10.7372	97.383	blue	hypothetical protein
190544	Y69A2AR.23	WBGene00022094	115.651	107.742	7.90924	99.8326	blue	hypothetical protein
190279	Y54G2A.13	WBGene00021878	112.361	107.603	4.75827	102.844	blue	hypothetical protein
182625	C15A11.2	WBGene00007597	115.109	107.148	7.96082	99.1873	blue	hypothetical protein
178603	R09A1.2	WBGene00019972	126.114	107.109	19.0051	88.1041	blue	hypothetical protein
188277	T08B6.4	WBGene00020353	153.534	106.257	47.277	58.9796	blue	hypothetical protein
172740	F25H5.7	WBGene00009129	141.057	106.025	35.032	70.9933	blue	Protein-tyrosine-phosphatase
191055	ZC21.8	WBGene00022507	110.212	105.185	5.0268	100.158	blue	hypothetical protein
191710	F59A6.2	WBGene00019084	110.523	105.07	5.45325	99.617	blue	hypothetical protein
186302	F55C12.2	WBGene00018870	114.832	104.93	9.90157	95.0284	blue	hypothetical protein
174732	rmd-3	WBGene00007190	168.474	104.85	63.6237	41.2266	blue	Regulator of Microtubule Dynamics
171904	W01B11.1	WBGene00020913	138.671	104.785	33.8855	70.8996	blue	hypothetical protein
182233	C04G2.5	WBGene00007306	168.623	104.638	63.9845	40.654	blue	hypothetical protein
182587	C14A6.6	WBGene00007570	114.846	104.517	10.3295	94.1873	blue	hypothetical protein
181807	sfxn-1.1	WBGene00007080	149.944	104.433	45.5106	58.9224	blue	Putative sideroflexin-1.1
188489	kin-5	WBGene00002193	153.887	104.297	49.5894	54.7079	blue	Tyrosine-protein kinase
3565249	C01G12.13	WBGene00044333	108.506	104.271	4.23552	100.035	blue	hypothetical protein
191161	ZC412.5	WBGene00013886	125.782	103.352	22.4301	80.9219	blue	hypothetical protein
190486	Y65B4A.7	WBGene00022030	109.768	103.335	6.43275	96.9024	blue	hypothetical protein
185677	F42G8.8	WBGene00018359	113.546	103.22	10.3257	92.8942	blue	Serine/threonine-protein phosphatase
179974	ssp-33	WBGene00011134	120.075	102.955	17.12	85.8354	blue	Sperm Specific family, class P
187395	M02B1.4	WBGene00010829	154.345	102.658	51.6866	50.9718	blue	hypothetical protein
189092	W01D2.3	WBGene00012180	156.331	102.559	53.7714	48.7881	blue	Receptor expression-enhancing protein
177871	W01B6.2	WBGene00012169	168.952	102.329	66.6233	35.7059	blue	hypothetical protein
183505	C46E10.1	WBGene00016707	155.684	101.223	54.4615	46.7614	blue	hypothetical protein
191507	ZK1053.2	WBGene00014197	162.346	101.016	61.3297	39.6863	blue	hypothetical protein
189099	W02A2.8	WBGene00012191	137.265	100.954	36.3113	64.6426	blue	hypothetical protein
180104	F26D2.10	WBGene00009149	117.149	100.872	16.2763	84.596	blue	hypothetical protein
182879	C25A8.5	WBGene00016085	133.237	100.652	32.5848	68.0675	blue	Tyrosine-protein kinase
177922	Y43C5B.3	WBGene00012786	165.209	100.386	64.8236	35.5621	blue	hypothetical protein
172440	kin-14	WBGene00002198	114.262	100.227	14.0347	86.1923	blue	Tyrosine-protein kinase
182639	C15H7.3	WBGene00007610	138.726	100.083	38.6426	61.4409	blue	Putative tyrosine-protein phosphatase C15H7.3
183213	C34E10.9	WBGene00016410	110.845	100.001	10.8436	89.1579	blue	hypothetical protein
24105065	Y37E11B.10	WBGene00021381	154.959	99.7675	55.1918	44.5757	blue	hypothetical protein
172835	Y67A6A.1	WBGene00013449	104.276	99.6109	4.66487	94.946	blue	hypothetical protein
177966	ssp-34	WBGene00013858	127.485	99.2905	28.1949	71.0955	blue	Sperm-specific class P protein 34
174453	C16D2.1	WBGene00007633	131.644	99.2323	32.4113	66.8209	blue	hypothetical protein
173417	clec-117	WBGene00015193	112.385	98.9812	13.4042	85.577	blue	C-type LECtin
172179	spe-11	WBGene00004965	154.151	98.9576	55.1937	43.7639	blue	Spermatocyte protein spe-11
171779	dct-9	WBGene00021006	169.329	98.7005	70.628	28.0725	blue	Major sperm protein
185664	F42C5.5	WBGene00018347	135.532	98.0225	37.5095	60.5129	blue	hypothetical protein
180269	Y43F8A.2	WBGene00012809	134.846	97.9789	36.8674	61.1115	blue	hypothetical protein
173804	T05A7.6	WBGene00020223	157.293	97.5002	59.7928	37.7074	blue	hypothetical protein
6418647	F34D10.9	WBGene00045484	125.885	97.2987	28.5861	68.7127	blue	hypothetical protein
183222	C35A5.4	WBGene00007948	111.832	97.1651	14.6671	82.498	blue	Major sperm protein
173099	C15C6.2	WBGene00007601	127.646	97.1411	30.5052	66.6359	blue	hypothetical protein
180332	Y113G7C.1	WBGene00013771	138.709	96.972	41.7367	55.2353	blue	Protein-tyrosine-phosphatase
191446	ZK892.5	WBGene00014129	157.723	96.6796	61.0436	35.6359	blue	hypothetical protein
182803	C18H7.4	WBGene00015994	160.73	96.2191	64.511	31.7082	blue	Tyrosine-protein kinase
175639	F26A1.3	WBGene00017802	142.552	95.829	46.7227	49.1062	blue	hypothetical protein
182156	C03C10.2	WBGene00007269	136.074	95.7083	40.3656	55.3427	blue	Putative casein kinase I C03C10.2
177444	C17H12.12	WBGene00015937	150.274	95.5189	54.755	40.764	blue	hypothetical protein
182121	C02F5.2	WBGene00015345	103.9	95.5116	8.38882	87.1228	blue	hypothetical protein
174873	C50E10.1	WBGene00016825	123.797	95.3977	28.3994	66.9983	blue	hypothetical protein
172787	C41G7.6	WBGene00008063	124.264	95.3112	28.9526	66.3586	blue	hypothetical protein
177154	clec-79	WBGene00018548	156.683	95.1573	61.5253	33.632	blue	C-type LECtin
180083	F44G3.7	WBGene00009708	145.948	94.9924	50.9558	44.0367	blue	hypothetical protein
177262	E03H12.5	WBGene00017112	150.907	94.5659	56.3409	38.225	blue	hypothetical protein
178969	cyn-17	WBGene00000893	128.484	93.7787	34.7048	59.0739	blue	CYclophyliN
175945	F37A4.4	WBGene00018134	136.127	93.6303	42.4968	51.1335	blue	Ankyrin repeat-containing protein F37A4.4
180248	Y39B6A.30	WBGene00012689	132.65	93.6156	39.0349	54.5806	blue	hypothetical protein
187164	K08F4.5	WBGene00010679	157.313	93.5114	63.8013	29.7101	blue	hypothetical protein
187566	R04B5.1	WBGene00011001	113.404	93.0227	20.3809	72.6418	blue	hypothetical protein
182505	C10G11.1	WBGene00015685	104.251	92.9455	11.3055	81.64	blue	hypothetical protein
172367	acdh-4	WBGene00020419	144.484	92.6687	51.8156	40.8532	blue	Acyl CoA DeHydrogenase
177865	gipc-2	WBGene00009681	134.165	92.6122	41.5525	51.0597	blue	GIPC (RGS-GAIP Interacting Protein C) homolog
177207	R08C7.5	WBGene00019949	116.19	92.0918	24.0986	67.9932	blue	hypothetical protein
175510	F37A8.1	WBGene00009501	129.36	91.6238	37.7364	53.8874	blue	hypothetical protein
185822	F46A8.6	WBGene00009749	102.692	91.1277	11.564	79.5637	blue	hypothetical protein
183217	C34F11.2	WBGene00016414	106.394	90.8889	15.5048	75.3841	blue	hypothetical protein
182155	C03B8.3	WBGene00015386	117.546	90.7263	26.8196	63.9067	blue	hypothetical protein
13213394	ZC404.2	WBGene00043952	112.104	90.5401	21.5638	68.9764	blue	hypothetical protein
183097	C31H1.5	WBGene00016288	152.813	90.4919	62.321	28.1709	blue	hypothetical protein
178472	nep-23	WBGene00013785	141.439	89.7167	51.7226	37.9941	blue	NEPrilysin metallopeptidase family
182281	C06A5.2	WBGene00015500	99.4161	89.3674	10.0487	79.3186	blue	hypothetical protein
188121	T05C12.1	WBGene00011466	152.583	89.2815	63.3015	25.98	blue	hypothetical protein
191287	ZK353.3	WBGene00022699	102.458	89.2193	13.239	75.9803	blue	hypothetical protein
189756	Y39E4B.13	WBGene00012721	94.4969	89.1466	5.35032	83.7962	blue	hypothetical protein
266855	C34F11.5	WBGene00016416	104.982	88.6967	16.2853	72.4114	blue	Tyrosine-protein kinase
182646	C15H11.1	WBGene00007613	141.072	88.1381	52.9337	35.2044	blue	Major sperm protein
177864	F44D12.8	WBGene00009685	139.395	87.5203	51.8746	35.6457	blue	hypothetical protein
191276	ZK265.3	WBGene00013956	150.131	87.4261	62.7053	24.7208	blue	hypothetical protein
182981	C28D4.4	WBGene00007792	109.474	87.3183	22.1553	65.1631	blue	hypothetical protein
187162	K08E7.4	WBGene00010672	90.267	86.6098	3.65714	82.9527	blue	hypothetical protein
177421	F38A5.6	WBGene00018163	141.252	86.5776	54.6749	31.9027	blue	hypothetical protein
183682	C50F7.3	WBGene00016843	151.147	86.2718	64.8752	21.3967	blue	hypothetical protein
172709	F53B6.4	WBGene00009959	130.911	86.1972	44.7137	41.4835	blue	Major sperm protein
187456	M7.7	WBGene00010883	141.172	86.1221	55.05	31.0722	blue	hypothetical protein
173893	C34F11.1	WBGene00016413	106.409	86.0675	20.3415	65.726	blue	hypothetical protein
185752	F44F4.10	WBGene00009705	117.116	85.1699	31.9465	53.2234	blue	hypothetical protein
185862	F46F5.9	WBGene00018500	93.4436	84.5939	8.84965	75.7443	blue	hypothetical protein
179455	tag-314	WBGene00008871	115.259	84.1503	31.1086	53.0417	blue	hypothetical protein
189914	Y45F10B.3	WBGene00012871	124.592	84.0241	40.5675	43.4566	blue	hypothetical protein
13186458	M176.9	#N/A	121.041	83.34	37.7005	45.6396	blue	Tyrosine-protein kinase
171658	Y65B4A.9	WBGene00022032	106.826	82.9618	23.8639	59.0979	blue	hypothetical protein
175649	gipc-1	WBGene00016440	115.148	81.9116	33.2367	48.6749	blue	GIPC (RGS-GAIP Interacting Protein C) homolog
185751	F44F4.9	WBGene00009704	105.526	81.8743	23.6521	58.2222	blue	hypothetical protein
187836	R12B2.3	WBGene00020019	88.1037	81.8271	6.27659	75.5505	blue	hypothetical protein
182926	C26B2.2	WBGene00016125	143.878	81.7323	62.1456	19.5867	blue	hypothetical protein
182495	C10C6.3	WBGene00007512	99.287	81.6902	17.5968	64.0933	blue	hypothetical protein
191201	try-7	WBGene00006625	107.317	81.2643	26.0529	55.2114	blue	TRYpsin-like protease
190916	Y106G6D.3	WBGene00013700	114.11	81.1126	32.997	48.1156	blue	hypothetical protein
189995	Y47G6A.15	WBGene00021641	90.1157	80.882	9.23366	71.6484	blue	hypothetical protein
189191	W04E12.4	WBGene00012249	89.4451	80.5458	8.89936	71.6464	blue	hypothetical protein
188557	T16G12.7	WBGene00011808	113.429	80.0249	33.4045	46.6204	blue	Serine/threonine-protein phosphatase
182024	B0524.2	WBGene00015241	113.409	79.8714	33.5374	46.3339	blue	hypothetical protein
171606	spe-8	WBGene00004962	133.805	79.7088	54.096	25.6128	blue	Spermatocyte protein spe-8
183192	C34B2.4	WBGene00016389	98.8084	79.6141	19.1943	60.4199	blue	hypothetical protein
187810	R11E3.1	WBGene00020003	128.005	79.0104	48.9944	30.0161	blue	Tyrosine-protein kinase
177605	irld-8	WBGene00018360	121.796	78.9494	42.8461	36.1033	blue	Insulin/EGF-Receptor L Domain protein
175511	F37A8.2	WBGene00009502	112.008	78.1578	33.8501	44.3077	blue	hypothetical protein
182028	scl-23	WBGene00015246	103.085	77.7357	25.3495	52.3861	blue	SCP-Like extracellular protein
177920	R09E10.1	WBGene00011171	95.8612	77.4691	18.3921	59.0771	blue	hypothetical protein
188348	T09F5.10	WBGene00011669	116.869	77.4378	39.4311	38.0067	blue	hypothetical protein
6418596	ttr-56	WBGene00050896	98.0245	76.7414	21.2831	55.4582	blue	TransThyretin-Related family domain
185324	F35H8.1	WBGene00009446	117.021	76.7366	40.284	36.4526	blue	hypothetical protein
183952	D2045.5	WBGene00008423	111.717	76.3972	35.3197	41.0775	blue	hypothetical protein
173507	Y57G7A.3	WBGene00021967	83.6715	76.1565	7.5151	68.6414	blue	hypothetical protein
190709	Y75B8A.23	WBGene00013556	100.106	75.7873	24.3186	51.4686	blue	hypothetical protein
174349	F22B5.5	WBGene00009043	118.23	75.491	42.7389	32.7521	blue	hypothetical protein
178307	K09B11.5	WBGene00010712	106.157	75.3249	30.8318	44.4932	blue	Tyrosine-protein kinase
188608	T19D12.5	WBGene00020580	104.257	74.9529	29.304	45.6489	blue	hypothetical protein
186863	K02A11.2	WBGene00010487	79.0594	74.9469	4.11252	70.8344	blue	hypothetical protein
191522	ZK1098.6	WBGene00014223	104.968	74.4324	30.5354	43.897	blue	hypothetical protein
191467	ZK938.1	WBGene00014158	125.001	74.3034	50.6978	23.6056	blue	Serine/threonine-protein phosphatase
175425	R148.7	WBGene00020105	95.8095	74.1023	21.7072	52.3952	blue	hypothetical protein
188696	T21E3.2	WBGene00020653	78.1918	73.3842	4.80763	68.5765	blue	hypothetical protein
187672	R07C3.13	WBGene00019929	86.6187	73.3699	13.2488	60.1211	blue	hypothetical protein
184073	F02C9.1	WBGene00017172	91.8596	73.3627	18.4969	54.8659	blue	hypothetical protein
177346	C55C3.4	WBGene00016954	136.946	72.7963	64.1497	8.64667	blue	Tyrosine-protein kinase
174832	W03C9.1	WBGene00012219	102.301	72.5712	29.7295	42.8418	blue	hypothetical protein
187572	R04B5.11	WBGene00011008	102.031	72.3981	29.6331	42.765	blue	hypothetical protein
178512	snf-9	WBGene00004908	86.7335	72.2772	14.4563	57.8209	blue	Transporter
185378	F36G9.15	WBGene00009491	80.4692	72.1179	8.35132	63.7666	blue	hypothetical protein
191268	ZK262.4	WBGene00013951	81.9964	71.347	10.6494	60.6977	blue	hypothetical protein
181273	vap-2	WBGene00011462	86.6056	71.214	15.3916	55.8224	blue	Venom-Allergen-like Protein
190300	Y55B1AR.4	WBGene00021908	129.456	71.2036	58.252	12.9516	blue	hypothetical protein
187766	R10D12.10	WBGene00011191	97.4587	71.1518	26.3068	44.845	blue	hypothetical protein
260220	Y106G6G.4	WBGene00013713	129.261	70.8141	58.447	12.3671	blue	hypothetical protein
182123	C02F5.10	WBGene00015351	96.0961	70.7188	25.3772	45.3416	blue	hypothetical protein
172571	T22C1.8	WBGene00011918	115.745	70.6377	45.1073	25.5303	blue	Protein-tyrosine-phosphatase
353380	Y18H1A.11	WBGene00021215	77.1453	70.5486	6.59678	63.9518	blue	hypothetical protein
3565514	spe-10	WBGene00004964	102.464	70.4739	31.9899	38.484	blue	Palmitoyltransferase spe-10
13217480	F36D3.16	WBGene00219326	133.365	70.2717	63.0933	7.17844	blue	hypothetical protein
174949	F42G4.2	WBGene00009641	93.6738	69.7742	23.8996	45.8746	blue	hypothetical protein
184631	nep-8	WBGene00017553	88.1302	69.738	18.3923	51.3457	blue	NEPrilysin metallopeptidase family
182232	C04G2.2	WBGene00007305	117.747	69.4165	48.3302	21.0863	blue	hypothetical protein
176887	C18H7.7	WBGene00015997	91.8128	69.348	22.4649	46.8831	blue	hypothetical protein
183956	D2062.7	WBGene00017059	89.7322	69.2059	20.5263	48.6796	blue	hypothetical protein
190218	Y53F4B.19	WBGene00013165	110.635	69.1385	41.4961	27.6424	blue	Major sperm protein
185199	F32B6.10	WBGene00009324	84.0621	69.1148	14.9473	54.1675	blue	hypothetical protein
184628	nep-6	WBGene00017550	106.039	67.4294	38.6094	28.8201	blue	NEPrilysin metallopeptidase family
191089	ZC155.2	WBGene00022530	77.0311	66.7414	10.2897	56.4517	blue	hypothetical protein
189084	W01B6.8	WBGene00012174	74.1928	65.9293	8.26358	57.6657	blue	hypothetical protein
190129	Y51A2B.4	WBGene00013068	75.2854	65.7077	9.57771	56.13	blue	hypothetical protein
189205	W04H10.1	WBGene00021030	87.9802	65.4112	22.569	42.8422	blue	hypothetical protein
174642	M28.9	WBGene00010900	87.6796	64.8457	22.8339	42.0118	blue	hypothetical protein
185067	F28E10.4	WBGene00017902	94.2267	64.6098	29.6169	34.9929	blue	hypothetical protein
177014	M70.1	WBGene00019783	85.9929	63.0648	22.9281	40.1367	blue	hypothetical protein
24105195	Y69A2AR.47	WBGene00235294	66.8411	62.9166	3.92449	58.9921	blue	hypothetical protein
181890	B0261.5	WBGene00015093	88.3204	62.0574	26.263	35.7944	blue	hypothetical protein
183124	C32E12.1	WBGene00016327	88.6513	62.0387	26.6126	35.4261	blue	hypothetical protein
180288	Y43F8C.9	WBGene00012831	82.4466	61.5541	20.8925	40.6617	blue	hypothetical protein
178197	smz-1	WBGene00007733	111.579	61.2705	50.3088	10.9617	blue	Sperm Meiosis PDZ domain containing proteins
181834	B0207.1	WBGene00015026	102.585	61.2521	41.3332	19.9189	blue	Protein-tyrosine-phosphatase
176600	Y41C4A.7	WBGene00012754	100.664	60.7656	39.8982	20.8674	blue	hypothetical protein
188317	T09B4.6	WBGene00020380	81.9395	60.7068	21.2327	39.474	blue	hypothetical protein
190896	Y105C5B.17	WBGene00013656	78.9777	60.5574	18.4202	42.1372	blue	hypothetical protein
184892	F23C8.7	WBGene00017736	89.8156	60.1853	29.6303	30.555	blue	Tyrosine-protein kinase
177310	ZK354.2	WBGene00022705	70.8166	60.1529	10.6637	49.4892	blue	hypothetical protein
189897	ttr-13	WBGene00012849	74.8728	59.5769	15.2959	44.2811	blue	TransThyretin-Related family domain
178129	hdl-1	WBGene00001839	104.251	59.483	44.7675	14.7154	blue	Probable aromatic-L-amino-acid decarboxylase
172973	B0205.10	WBGene00015024	81.9706	59.4734	22.4971	36.9763	blue	hypothetical protein
187697	clec-175	WBGene00019950	70.8784	59.4391	11.4393	47.9998	blue	C-type LECtin
179250	ZC190.7	WBGene00022541	75.0174	59.2052	15.8122	43.393	blue	hypothetical protein
172328	F26B1.5	WBGene00017817	101.27	59.132	42.1379	16.9941	blue	Serine/threonine-protein phosphatase
182039	B0563.5	WBGene00015262	67.0649	58.4765	8.58839	49.8881	blue	hypothetical protein
189696	Y38H6C.15	WBGene00012627	82.5929	58.1669	24.426	33.7408	blue	hypothetical protein
185225	F33D11.2	WBGene00018001	86.1104	57.7605	28.35	29.4105	blue	hypothetical protein
184788	F21F8.5	WBGene00017679	81.9622	57.6945	24.2677	33.4268	blue	hypothetical protein
174708	sfxn-1.2	WBGene00009513	92.2465	57.2895	34.957	22.3324	blue	Sideroflexin
191406	ZK688.4	WBGene00022799	64.7929	57.1575	7.6354	49.5221	blue	hypothetical protein
190426	Y59H11AM.4	WBGene00022008	74.6082	57.1555	17.4527	39.7028	blue	hypothetical protein
177159	F35F11.2	WBGene00018065	63.6199	56.7103	6.90959	49.8007	blue	hypothetical protein
183065	tag-141	WBGene00006487	69.251	56.5125	12.7385	43.774	blue	hypothetical protein
174043	C32D5.4	WBGene00016312	81.6848	55.7677	25.9171	29.8506	blue	hypothetical protein
173292	best-11	WBGene00008186	93.1712	55.508	37.6632	17.8449	blue	BESTrophin (chloride channel) homolog
189253	W06F12.3	WBGene00012307	68.6773	55.4084	13.2689	42.1396	blue	hypothetical protein
176714	Y39E4A.1	WBGene00012711	68.4373	55.3664	13.0709	42.2955	blue	hypothetical protein
185117	F29D10.1	WBGene00009250	74.0834	55.2576	18.8258	36.4318	blue	hypothetical protein
187399	M02D8.2	WBGene00019728	63.4461	53.9717	9.47432	44.4974	blue	hypothetical protein
185826	scrm-6	WBGene00009753	70.364	53.9419	16.4221	37.5198	blue	SCRaMblase (phospholipid scramblase)
13180558	F26B1.8	WBGene00194703	68.8245	53.938	14.8865	39.0515	blue	hypothetical protein
175640	nspd-9	WBGene00017808	80.7137	53.9208	26.7929	27.1278	blue	Nematode Specific Peptide family, group D
191097	ZC190.8	WBGene00022542	76.5539	53.9208	22.6331	31.2876	blue	hypothetical protein
177180	scrm-5	WBGene00019531	86.5163	53.2761	33.2402	20.0359	blue	SCRaMblase (phospholipid scramblase)
177829	kin-24	WBGene00002206	89.9161	53.1951	36.7211	16.474	blue	Tyrosine-protein kinase
184311	clec-153	WBGene00008660	82.0474	52.694	29.3534	23.3406	blue	C-type LECtin
187894	R102.8	WBGene00011295	74.1162	51.9242	22.192	29.7322	blue	hypothetical protein
175350	Y54F10BM.3	WBGene00021858	60.7422	51.1337	9.60852	41.5252	blue	hypothetical protein
175779	basl-1	WBGene00015467	82.5049	51.0798	31.4251	19.6546	blue	BAS-Like
188663	T20H4.2	WBGene00020635	70.2064	50.805	19.4014	31.4036	blue	hypothetical protein
181272	ttr-14	WBGene00011460	83.8722	50.4099	33.4622	16.9477	blue	TransThyretin-Related family domain
187334	K12D12.4	WBGene00010786	68.6265	50.2797	18.3468	31.9329	blue	hypothetical protein
188882	T25B9.4	WBGene00012010	76.9233	49.8548	27.0685	22.7863	blue	Tyrosine-protein kinase
187769	R10E4.3	WBGene00011200	62.2734	49.2679	13.0055	36.2625	blue	hypothetical protein
186051	F49E11.7	WBGene00009893	67.8405	49.2507	18.5897	30.661	blue	Serine/threonine-protein phosphatase
177826	kin-21	WBGene00002204	85.9252	49.1532	36.7719	12.3813	blue	Tyrosine-protein kinase
172634	F10D11.5	WBGene00008651	79.0418	49.0488	29.993	19.0558	blue	hypothetical protein
189045	T28D9.9	WBGene00020898	55.0633	48.8574	6.20593	42.6515	blue	hypothetical protein
182983	C28D4.8	WBGene00007795	82.0996	48.6693	33.4302	15.2391	blue	hypothetical protein
189239	W06D4.3	WBGene00012297	62.2833	48.537	13.7463	34.7907	blue	hypothetical protein
189165	W03G1.2	WBGene00021010	79.5855	47.9782	31.6073	16.371	blue	hypothetical protein
190371	Y57G11C.5	WBGene00013303	83.2031	47.6737	35.5294	12.1444	blue	hypothetical protein
185480	F38H4.5	WBGene00009549	77.2778	47.552	29.7258	17.8261	blue	hypothetical protein
189993	Y47G6A.13	WBGene00021639	76.3994	46.6693	29.73	16.9393	blue	hypothetical protein
189706	Y39A1A.2	WBGene00012642	74.1327	46.5658	27.5668	18.999	blue	hypothetical protein
187772	R10E4.7	WBGene00011203	79.2864	46.4534	32.833	13.6204	blue	hypothetical protein
173607	D2062.6	WBGene00017058	71.1496	46.0624	25.0872	20.9751	blue	hypothetical protein
177670	C49C8.1	WBGene00016765	73.7565	45.8874	27.8691	18.0183	blue	hypothetical protein
189755	Y39E4B.11	WBGene00012720	71.6399	45.548	26.0919	19.4561	blue	hypothetical protein
189060	T28F12.1	WBGene00020904	50.5243	45.0368	5.48754	39.5492	blue	hypothetical protein
24105180	Y59H11AR.10	WBGene00235290	71.893	44.8567	27.0363	17.8204	blue	hypothetical protein
177121	Y37E11B.7	WBGene00021379	51.22	44.2487	6.97124	37.2775	blue	hypothetical protein
188550	T16D1.1	WBGene00020539	46.9945	43.362	3.63242	39.7296	blue	hypothetical protein
186539	F58F12.3	WBGene00019063	79.6992	43.1531	36.546	6.6071	blue	hypothetical protein
173933	nep-5	WBGene00017393	72.6842	43.0853	29.5989	13.4864	blue	NEPrilysin metallopeptidase family
180087	F21H7.2	WBGene00009028	75.9606	42.9102	33.0505	9.85972	blue	hypothetical protein
184503	F14H12.7	WBGene00017474	47.2596	42.3441	4.91544	37.4287	blue	hypothetical protein
6418693	C14A6.13	WBGene00050956	53.4404	42.1135	11.3269	30.7866	blue	hypothetical protein
179323	F36D4.1	WBGene00018087	75.5126	41.7735	33.7391	8.03434	blue	hypothetical protein
190699	Y75B7B.1	WBGene00022288	63.2546	41.5444	21.7102	19.8343	blue	hypothetical protein
182582	C14A4.13	WBGene00007563	76.1725	41.3981	34.7744	6.62375	blue	hypothetical protein
3565220	K02F6.3	WBGene00019337	71.128	41.0954	30.0326	11.0627	blue	hypothetical protein
187529	R02F2.6	WBGene00019835	45.427	40.7817	4.64527	36.1364	blue	hypothetical protein
188458	T13A10.1	WBGene00020468	75.5503	40.4535	35.0968	5.3567	blue	hypothetical protein
188418	T11F8.4	WBGene00020435	68.3181	39.7398	28.5783	11.1616	blue	hypothetical protein
185717	F43G9.8	WBGene00009670	63.33	39.5346	23.7954	15.7393	blue	hypothetical protein
187528	R02F2.5	WBGene00019834	52.1514	39.0107	13.1406	25.8701	blue	hypothetical protein
191478	ZK973.4	WBGene00022833	70.1431	38.7775	31.3656	7.41191	blue	hypothetical protein
183832	C55A6.3	WBGene00008332	47.4492	38.6626	8.78667	29.8759	blue	hypothetical protein
171759	Y71G12A.4	WBGene00022140	46.9711	38.579	8.39203	30.187	blue	hypothetical protein
183358	C40C9.3	WBGene00008036	59.2247	38.251	20.9737	17.2773	blue	hypothetical protein
179735	W05B10.3	WBGene00012278	57.1554	37.7345	19.421	18.3135	blue	hypothetical protein
189036	T28C6.5	WBGene00012120	68.7368	37.3163	31.4205	5.89587	blue	hypothetical protein
181129	cnnm-2	WBGene00019869	41.0709	37.1292	3.94163	33.1876	blue	vertebrate CNNM family homolog
186068	F49F1.12	WBGene00018652	57.8698	36.9962	20.8737	16.1225	blue	hypothetical protein
177347	C55C3.3	WBGene00016953	51.3707	36.9435	14.4272	22.5162	blue	hypothetical protein
177485	ZC477.2	WBGene00022617	67.4618	36.9301	30.5317	6.39839	blue	hypothetical protein
176405	K03H1.9	WBGene00010544	68.1595	36.6432	31.5162	5.12701	blue	hypothetical protein
181819	B0034.4	WBGene00015004	49.9709	36.6375	13.3333	23.3042	blue	hypothetical protein
182640	C15H7.4	WBGene00007611	57.3607	35.2341	22.1266	13.1075	blue	hypothetical protein
172386	C17F3.1	WBGene00015907	55.6698	35.0249	20.6449	14.3799	blue	hypothetical protein
173829	C33F10.8	WBGene00016356	64.4362	34.8396	29.5966	5.24303	blue	hypothetical protein
182143	C03A7.13	WBGene00015371	38.4145	34.6821	3.73234	30.9498	blue	hypothetical protein
171848	W03D8.3	WBGene00020986	65.5069	34.5115	30.9954	3.51611	blue	hypothetical protein
182016	fbxa-125	WBGene00015229	71.7198	34.5111	37.2087	-2.69767	blue	F-box A protein
182311	C06C6.9	WBGene00007383	42.2363	34.3772	7.8591	26.5181	blue	hypothetical protein
173081	abt-5	WBGene00000023	55.6499	34.2094	21.4406	12.7688	blue	ABC Transporter family
178488	Y116A8C.33	WBGene00013809	50.4942	33.4018	17.0924	16.3094	blue	hypothetical protein
185328	F35H10.2	WBGene00018068	51.2225	32.8061	18.4164	14.3896	blue	hypothetical protein
182507	C10G11.10	WBGene00015690	59.2251	32.3569	26.8682	5.48872	blue	hypothetical protein
186264	F54H5.3	WBGene00018840	54.9538	32.3402	22.6136	9.72663	blue	Major sperm protein
184423	F13E9.5	WBGene00008754	52.182	32.3214	19.8606	12.4608	blue	hypothetical protein
187690	R07H5.9	WBGene00011129	67.4023	31.3275	36.0748	-4.74732	blue	hypothetical protein
175389	Y71H2AM.12	WBGene00022177	35.417	30.9289	4.48809	26.4408	blue	hypothetical protein
188315	T09B4.3	WBGene00020377	43.1935	30.5359	12.6576	17.8783	blue	hypothetical protein
183201	C34C12.7	WBGene00007926	37.3763	30.2651	7.11118	23.1539	blue	hypothetical protein
172323	oac-9	WBGene00016753	54.7053	30.0746	24.6307	5.44395	blue	O-ACyltransferase homolog
179408	C08B6.10	WBGene00007430	34.6362	29.7387	4.89755	24.8411	blue	hypothetical protein
175411	H06I04.5	WBGene00019169	60.4671	29.579	30.888	-1.30901	blue	Protein-tyrosine-phosphatase
190507	Y67A10A.3	WBGene00013452	42.9082	29.1583	13.7499	15.4084	blue	hypothetical protein
189192	W04E12.5	WBGene00012250	53.8407	28.4577	25.383	3.07467	blue	hypothetical protein
185338	F36A4.1	WBGene00018080	42.4241	28.3466	14.0775	14.269	blue	hypothetical protein
183209	grsp-3	WBGene00016403	31.4776	28.2834	3.19424	25.0891	blue	Glycine Rich Secreted Protein
173186	ZK1225.5	WBGene00014239	52.272	27.886	24.386	3.50005	blue	hypothetical protein
172031	Y47D9A.5	WBGene00021632	43.6082	27.7259	15.8823	11.8437	blue	hypothetical protein
173672	nep-13	WBGene00018196	52.6006	27.5107	25.09	2.42069	blue	NEPrilysin metallopeptidase family
181802	AC7.3	WBGene00014997	55.094	26.2848	28.8092	-2.52442	blue	hypothetical protein
185737	F44E7.3	WBGene00018425	39.2226	26.2463	12.9763	13.2699	blue	hypothetical protein
190140	Y51B9A.7	WBGene00013089	54.0199	26.2335	27.7864	-1.5529	blue	hypothetical protein
185340	F36A4.3	WBGene00018082	55.1537	26.2005	28.9532	-2.75278	blue	hypothetical protein
189299	W08F4.5	WBGene00021094	32.6346	25.9923	6.64232	19.3499	blue	hypothetical protein
182352	C07A4.3	WBGene00007398	52.1475	25.9711	26.1764	-0.205242	blue	hypothetical protein
184761	F21C3.6	WBGene00009005	36.1609	25.9132	10.2477	15.6655	blue	hypothetical protein
177768	C10C5.4	WBGene00007508	30.7177	25.8354	4.88231	20.9531	blue	Aminoacylase-1
190958	spe-19	WBGene00013747	53.0258	25.7263	27.2995	-1.57314	blue	hypothetical protein
182718	C17C3.9	WBGene00015892	50.5533	25.6874	24.8659	0.821456	blue	hypothetical protein
3564829	Y65B4BL.7	WBGene00022039	44.6906	25.3671	19.3234	6.04368	blue	hypothetical protein
174559	ZK892.4	WBGene00014128	40.5788	24.477	16.1018	8.37517	blue	CaiB/baiF CoA-transferase family protein ZK892.4
173093	M01G12.14	WBGene00010825	27.9635	24.252	3.71145	20.5406	blue	hypothetical protein
185746	F44F1.3	WBGene00009695	39.4355	24.1579	15.2776	8.88031	blue	hypothetical protein
174156	acs-6	WBGene00022849	39.1455	24.1348	15.0107	9.12405	blue	fatty Acid CoA Synthetase family
188423	nas-22	WBGene00003541	46.7198	24.1227	22.5971	1.52563	blue	Zinc metalloproteinase nas-22
174930	F35C5.12	WBGene00009400	27.7932	23.919	3.87428	20.0447	blue	hypothetical protein
185444	F38A5.8	WBGene00018165	60.6528	23.9156	36.7372	-12.8215	blue	hypothetical protein
179756	ZC443.1	WBGene00013896	29.8092	23.8553	5.95389	17.9014	blue	hypothetical protein
176998	Y76B12C.4	WBGene00022298	40.018	23.0718	16.9462	6.12565	blue	hypothetical protein
179769	ttr-27	WBGene00011284	31.8334	22.4171	9.41629	13.0008	blue	TransThyretin-Related family domain
183947	D2024.1	WBGene00017050	40.7102	22.3834	18.3268	4.05653	blue	hypothetical protein
187833	R11H6.4	WBGene00011252	32.1401	22.0589	10.0812	11.9776	blue	hypothetical protein
183154	C33C12.7	WBGene00016339	53.0768	21.9728	31.1039	-9.13111	blue	hypothetical protein
188177	T06E4.5	WBGene00011533	41.9116	21.9646	19.947	2.01756	blue	hypothetical protein
183786	C54D10.9	WBGene00008303	34.306	21.3314	12.9746	8.35688	blue	hypothetical protein
177071	dml-1	WBGene00021871	32.3813	21.3048	11.0764	10.2284	blue	yeast DiM Like
188916	T26C5.4	WBGene00012034	28.896	21.1704	7.72559	13.4448	blue	hypothetical protein
187423	M03E7.3	WBGene00019755	32.0838	21.0551	11.0287	10.0264	blue	hypothetical protein
183556	C47E12.10	WBGene00008153	40.5036	20.9387	19.5649	1.37377	blue	hypothetical protein
187490	M162.7	WBGene00010933	38.624	20.7867	17.8373	2.94938	blue	hypothetical protein
181087	R09F10.1	WBGene00019986	25.3001	20.2177	5.08241	15.1353	blue	hypothetical protein
188207	T07A5.1	WBGene00011554	36.3444	19.9209	16.4235	3.49738	blue	hypothetical protein
189877	nlp-25	WBGene00003763	26.6961	19.7187	6.97743	12.7413	blue	Neuropeptide-Like Protein
185032	F28A10.7	WBGene00017875	29.3741	19.4693	9.90485	9.56444	blue	hypothetical protein
3565157	T23E1.3	WBGene00020730	28.5509	19.456	9.09492	10.3611	blue	hypothetical protein
184015	col-186	WBGene00000759	26.8733	18.9704	7.9029	11.0675	blue	COLlagen
172083	W09C3.7	WBGene00021114	34.7204	18.6306	16.0898	2.54082	blue	hypothetical protein
191388	ZK669.3	WBGene00014053	23.5259	18.5889	4.93697	13.6519	blue	GILT-like protein ZK669.3
189564	Y32B12A.4	WBGene00012519	27.382	18.4265	8.95547	9.47106	blue	hypothetical protein
184829	F22D6.9	WBGene00009054	28.4962	18.2293	10.2669	7.96239	blue	Serine/threonine-protein phosphatase
178756	Y73C8B.3	WBGene00022260	23.6068	18.1203	5.48655	12.6337	blue	hypothetical protein
185537	F40E12.2	WBGene00018235	25.3942	17.826	7.56822	10.2578	blue	hypothetical protein
184410	F13B12.3	WBGene00008731	38.8591	17.666	21.1931	-3.52711	blue	hypothetical protein
184945	F26A1.4	WBGene00017803	34.1331	17.4373	16.6957	0.741602	blue	hypothetical protein
186483	F58A3.4	WBGene00010224	22.6794	17.4203	5.25911	12.1612	blue	Major sperm protein
182589	C14A6.8	WBGene00007572	31.5687	17.2616	14.3071	2.95452	blue	hypothetical protein
179083	nhr-107	WBGene00003697	25.4954	16.9268	8.56862	8.35818	blue	Nuclear Hormone Receptor family
190346	Y57A10B.7	WBGene00013279	43.7065	16.342	27.3645	-11.0225	blue	hypothetical protein
180019	C01G10.1	WBGene00007230	30.2513	15.6878	14.5635	1.12427	blue	hypothetical protein
187028	K05F1.1	WBGene00019405	20.9306	15.5853	5.34525	10.2401	blue	hypothetical protein
188148	fbxa-196	WBGene00020265	40.5866	14.559	26.0276	-11.4687	blue	F-box A protein
183123	C32E8.1	WBGene00016320	20.0067	14.4316	5.5751	8.85648	blue	hypothetical protein
189011	T28A11.4	WBGene00020871	17.071	14.3171	2.75383	11.5633	blue	hypothetical protein
191559	ZK1307.2	WBGene00014245	23.2573	14.3049	8.95241	5.3525	blue	hypothetical protein
179763	T07F10.1	WBGene00011587	23.9239	14.3017	9.62213	4.67961	blue	hypothetical protein
189656	Y38E10A.9	WBGene00012587	16.3807	14.1437	2.23696	11.9068	blue	hypothetical protein
185796	F45E4.5	WBGene00018470	22.6612	14.1098	8.55141	5.55838	blue	hypothetical protein
186696	H06A10.1	WBGene00010368	23.0771	14.0149	9.06219	4.95271	blue	hypothetical protein
187638	R06B10.2	WBGene00019913	30.6212	13.9	16.7212	-2.82114	blue	Protein-tyrosine-phosphatase
185376	F36G9.13	WBGene00009489	28.5242	13.788	14.7362	-0.948201	blue	hypothetical protein
179944	F23B12.4	WBGene00009081	20.6156	13.7576	6.85802	6.89954	blue	hypothetical protein
173055	oac-19	WBGene00009413	27.3916	13.6695	13.7222	-0.0526929	blue	O-ACyltransferase homolog
188298	T08G3.7	WBGene00011619	37.1347	13.3957	23.7389	-10.3432	blue	hypothetical protein
188624	phy-3	WBGene00004026	34.3252	13.3908	20.9344	-7.54352	blue	Proline HYdroxylase
186359	F56B6.6	WBGene00018937	22.5554	13.3569	9.19852	4.15836	blue	hypothetical protein
184145	F07E5.8	WBGene00017213	32.3085	13.2337	19.0748	-5.84101	blue	hypothetical protein
186982	K04C2.5	WBGene00019382	20.3485	13.0932	7.25532	5.83791	blue	hypothetical protein
189759	Y39F10A.3	WBGene00021454	33.5522	12.8206	20.7316	-7.91103	blue	hypothetical protein
181214	F42G10.1	WBGene00009645	22.2099	12.784	9.42594	3.35804	blue	hypothetical protein
179593	tag-290	WBGene00009386	19.8578	12.5077	7.35016	5.1575	blue	hypothetical protein
187137	K08C7.6	WBGene00010648	16.4863	12.3852	4.10116	8.284	blue	hypothetical protein
174191	skpo-3	WBGene00017968	20.458	12.2591	8.19889	4.06024	blue	ShK domain and PerOxidase domain containing protein
183497	C46A5.1	WBGene00016698	15.6357	12.15	3.48572	8.66429	blue	hypothetical protein
175241	K02F3.9	WBGene00019332	18.0528	12.0642	5.9886	6.07562	blue	hypothetical protein
183986	ttr-40	WBGene00017091	15.4369	11.984	3.45288	8.53117	blue	TransThyretin-Related family domain
186101	F52D1.2	WBGene00018683	19.1179	11.9049	7.21291	4.69204	blue	hypothetical protein
177087	cpg-9	WBGene00022072	21.9409	11.7594	10.1815	1.57797	blue	Chondroitin proteoglycan 9
186842	clec-142	WBGene00010460	20.3087	11.6104	8.69827	2.91214	blue	C-type LECtin
188542	T16A1.2	WBGene00020533	18.6603	11.5756	7.08476	4.4908	blue	hypothetical protein
189379	irld-57	WBGene00012401	19.7154	11.5737	8.1417	3.43198	blue	Insulin/EGF-Receptor L Domain protein
177833	K07F5.8	WBGene00010636	26.4845	11.5591	14.9254	-3.36623	blue	Protein-tyrosine-phosphatase
189753	bre-2	WBGene00000267	16.9806	11.2421	5.73854	5.50355	blue	Beta-1,3-galactosyltransferase bre-2
174812	jmjd-1.1	WBGene00005013	23.5642	11.1337	12.4304	-1.29668	blue	JuMonJi (transcription factor) Domain protein
179954	R02D5.7	WBGene00010980	25.3205	11.0464	14.2741	-3.22768	blue	hypothetical protein
181930	B0334.10	WBGene00007148	15.618	11.0438	4.57419	6.46958	blue	hypothetical protein
182759	C18A11.1	WBGene00015947	17.5535	10.9852	6.56837	4.41681	blue	hypothetical protein
174877	btb-14	WBGene00013275	15.7521	10.9547	4.79743	6.15725	blue	BTB/POZ domain-containing protein Y57A10B.3
182006	B0496.2	WBGene00015211	32.3287	10.9355	21.3932	-10.4578	blue	hypothetical protein
173089	clp-3	WBGene00000544	23.1122	10.7975	12.3147	-1.51713	blue	CaLPain family
189237	dct-11	WBGene00021060	19.0242	10.7439	8.28022	2.46372	blue	DAF-16/FOXO Controlled, germline Tumor affecting
173780	nhr-109	WBGene00003699	18.9745	10.5543	8.42021	2.13404	blue	Nuclear Hormone Receptor family
172314	T08B2.11	WBGene00020349	18.2767	10.3136	7.96307	2.35055	blue	hypothetical protein
191463	ZK930.2	WBGene00014152	14.7422	10.2867	4.4555	5.83117	blue	hypothetical protein
172564	glb-26	WBGene00011913	17.6357	10.2634	7.3723	2.89115	blue	Globin-like protein 26
189082	W01B6.5	WBGene00012172	44.5781	10.2215	34.3565	-24.135	blue	Tyrosine-protein kinase
184462	F14D7.1	WBGene00008788	17.3626	10.1971	7.16548	3.03158	blue	hypothetical protein
178674	T06A1.5	WBGene00020280	15.5544	10.1861	5.36825	4.8179	blue	hypothetical protein
189926	Y45F10D.10	WBGene00012889	18.6095	10.1419	8.46759	1.6743	blue	hypothetical protein
189840	Y42A5A.3	WBGene00012778	19.2233	10.0353	9.188	0.84732	blue	hypothetical protein
180945	bgal-2	WBGene00019225	16.2041	9.95452	6.24956	3.70496	blue	Beta GALactosidase homolog
3564902	Y39A1A.24	WBGene00012660	14.671	9.88681	4.78417	5.10264	blue	hypothetical protein
[truncated: 12,070 more rows]
